# Supplementary material for: Dualistic insulator states in 1T-TaS2 crystals
Source: Nat Commun. 2024 Apr 23;15:3425. doi: 10.1038/s41467-024-47728-0 (PMC11039681; doi:10.1038/s41467-024-47728-0)
Supplement: Supplementary file 3 — SourceData [file 41467_2024_47728_MOESM3_ESM.xlsx]

## Sheet: Fig1c
XRD_X	XRD_Y		XRD_X	XRD_Y
10.4077	45.0502		10.406	21.6666
10.4184	45.1168		10.4168	21.8223
10.4292	45.1259		10.4275	21.8873
10.4399	45.225		10.4383	21.9034
10.4507	45.1643		10.449	22.0318
10.4614	45.1392		10.4597	22.2502
10.4722	45.1628		10.4705	22.4263
10.4829	45.2477		10.4812	22.5849
10.4937	45.4208		10.492	22.884
10.5044	45.4455		10.5027	23.198
10.5152	45.4146		10.5135	23.5394
10.5259	45.4465		10.5242	24.1153
10.5366	45.572		10.535	24.7317
10.5474	45.6292		10.5457	25.5468
10.5581	45.6373		10.5564	26.726
10.5689	45.6631		10.5672	28.2144
10.5796	45.8349		10.5779	30.1374
10.5904	46.0069		10.5887	32.5495
10.6011	46.1053		10.5994	35.877
10.6119	46.2745		10.6102	40.474
10.6226	46.8142		10.6209	46.9222
10.6334	47.6652		10.6317	57.1602
10.6441	48.7454		10.6424	76.1598
10.6549	50.1558		10.6532	109.745
10.6656	52.3687		10.6639	152.151
10.6763	54.3993		10.6746	236.496
10.6871	54.3873		10.6854	464.655
10.6978	54.7186		10.6961	695.122
10.7086	57.9691		10.7069	677.443
10.7193	67.3908		10.7176	424.095
10.7301	95.8896		10.7284	182.156
10.7408	156.479		10.7391	103.683
10.7516	183.544		10.7499	72.966
10.7623	136.593		10.7606	56.6577
10.7731	86.7251		10.7713	46.6155
10.7838	63.5724		10.7821	39.5702
10.7946	55.2711		10.7928	34.7712
10.8053	51.6549		10.8036	31.4058
10.8161	49.7224		10.8143	29.0122
10.8268	48.5078		10.8251	27.305
10.8375	47.6939		10.8358	26.0009
10.8483	47.2183		10.8466	25.071
10.859	46.8562		10.8573	24.4671
10.8698	46.5057		10.868	23.9812
10.8805	46.2655		10.8788	23.4413
10.8913	46.1148		10.8895	22.9172
10.902	46.0787		10.9003	22.5065
10.9128	45.9309		10.911	22.3262
10.9235	45.877		10.9218	22.2185
10.9343	45.908		10.9325	22.0831
10.945	45.8912		10.9433	21.969
10.9558	45.8316		10.954	21.8539
10.9665	45.7298		10.9647	21.7156
10.9772	45.647		10.9755	21.6604
10.988	45.6529		10.9862	21.5146
10.9987	45.6914		10.997	21.576
11.0095	45.6951		11.0077	21.5264
11.0202	45.6187		11.0185	21.4753
11.031	45.6581		11.0292	21.4531
11.0417	45.7675		11.0399	21.421
11.0525	45.8464		11.0507	21.328
11.0632	45.8552		11.0614	21.2875
11.074	45.8183		11.0722	21.3241
11.0847	45.8388		11.0829	21.2897
11.0954	45.8407		11.0937	21.2757
11.1062	45.8465		11.1044	21.2485

## Sheet: Fig1d
x	y	x	y		x	y	x	y
37.4	602	37.4	884		53.5	499	53.5	749
37.41	631	37.41	1000		53.51	474	53.51	741
37.42	664	37.42	919		53.52	469	53.52	701
37.43	641	37.43	958		53.53	516	53.53	689
37.44	611	37.44	891		53.54	493	53.54	696
37.45	662	37.45	894		53.55	472	53.55	704
37.46	631	37.46	933		53.56	517	53.56	723
37.47	645	37.47	1004		53.57	488	53.57	704
37.48	662	37.48	956		53.58	468	53.58	712
37.49	642	37.49	1000		53.59	519	53.59	675
37.5	620	37.5	999		53.6	472	53.6	700
37.51	620	37.51	995		53.61	519	53.61	751
37.52	597	37.52	1045		53.62	514	53.62	725
37.53	653	37.53	1020		53.63	478	53.63	767
37.54	629	37.54	979		53.64	472	53.64	781
37.55	591	37.55	977		53.65	480	53.65	797
37.56	659	37.56	948		53.66	502	53.66	778
37.57	625	37.57	1036		53.67	487	53.67	759
37.58	580	37.58	991		53.68	501	53.68	749
37.59	630	37.59	1002		53.69	510	53.69	734
37.6	655	37.6	1062		53.7	502	53.7	752
37.61	639	37.61	1067		53.71	470	53.71	798
37.62	608	37.62	989		53.72	492	53.72	806
37.63	621	37.63	1037		53.73	494	53.73	794
37.64	627	37.64	1054		53.74	489	53.74	792
37.65	648	37.65	1014		53.75	470	53.75	793
37.66	616	37.66	1023		53.76	515	53.76	756
37.67	698	37.67	1096		53.77	508	53.77	758
37.68	636	37.68	1066		53.78	489	53.78	811
37.69	602	37.69	1066		53.79	456	53.79	792
37.7	652	37.7	1092		53.8	530	53.8	813
37.71	642	37.71	1114		53.81	488	53.81	788
37.72	614	37.72	1064		53.82	491	53.82	873
37.73	660	37.73	1100		53.83	568	53.83	900
37.74	648	37.74	1217		53.84	508	53.84	939
37.75	650	37.75	1143		53.85	529	53.85	895
37.76	619	37.76	1176		53.86	473	53.86	893
37.77	640	37.77	1146		53.87	525	53.87	873
37.78	605	37.78	1217		53.88	567	53.88	882
37.79	710	37.79	1134		53.89	497	53.89	925
37.8	560	37.8	1217		53.9	535	53.9	880
37.81	598	37.81	1277		53.91	518	53.91	874
37.82	616	37.82	1254		53.92	498	53.92	897
37.83	639	37.83	1313		53.93	541	53.93	947
37.84	650	37.84	1296		53.94	500	53.94	923
37.85	647	37.85	1515		53.95	528	53.95	978
37.86	669	37.86	1629		53.96	523	53.96	932
37.87	657	37.87	2122		53.97	518	53.97	965
37.88	690	37.88	2728		53.98	516	53.98	930
37.89	615	37.89	3695		53.99	549	53.99	1036
37.9	575	37.9	4571		54	486	54	1055
37.91	692	37.91	5339		54.01	548	54.01	1057
37.92	621	37.92	5818		54.02	489	54.02	1105
37.93	656	37.93	5520		54.03	482	54.03	1132
37.94	655	37.94	4503		54.04	544	54.04	1329
37.95	623	37.95	3320		54.05	490	54.05	1394
37.96	629	37.96	2473		54.06	485	54.06	1673
37.97	656	37.97	2173		54.07	495	54.07	1938
37.98	657	37.98	2268		54.08	512	54.08	2608
37.99	615	37.99	2663		54.09	550	54.09	3946
38	627	38	2987		54.1	479	54.1	5864
38.01	641	38.01	3340		54.11	481	54.11	7403
38.02	628	38.02	3453		54.12	494	54.12	8734
38.03	643	38.03	3280		54.13	483	54.13	9766
38.04	668	38.04	2639		54.14	537	54.14	9698
38.05	747	38.05	2073		54.15	507	54.15	7988
38.06	653	38.06	1614		54.16	512	54.16	5711
38.07	680	38.07	1386		54.17	516	54.17	3823
38.08	757	38.08	1354		54.18	451	54.18	2715
38.09	718	38.09	1265		54.19	523	54.19	2277
38.1	736	38.1	1239		54.2	482	54.2	1956
38.11	728	38.11	1157		54.21	507	54.21	1848
38.12	682	38.12	1236		54.22	524	54.22	1944
38.13	698	38.13	1178		54.23	481	54.23	2208
38.14	714	38.14	1078		54.24	546	54.24	2792
38.15	657	38.15	1164		54.25	489	54.25	3653
38.16	707	38.16	1158		54.26	497	54.26	4404
38.17	711	38.17	1151		54.27	504	54.27	4962
38.18	682	38.18	1175		54.28	474	54.28	5005
38.19	733	38.19	1086		54.29	491	54.29	4836
38.2	658	38.2	1209		54.3	524	54.3	3945
38.21	710	38.21	1149		54.31	508	54.31	2815
38.22	708	38.22	1114		54.32	498	54.32	2125
38.23	702	38.23	1070		54.33	530	54.33	1722
38.24	646	38.24	1128		54.34	474	54.34	1345
38.25	687	38.25	1045		54.35	473	54.35	1222
38.26	698	38.26	1103		54.36	487	54.36	1135
38.27	674	38.27	1083		54.37	499	54.37	1116
38.28	691	38.28	1052		54.38	493	54.38	1145
38.29	670	38.29	1116		54.39	540	54.39	1018
38.3	676	38.3	1114		54.4	491	54.4	947
38.31	616	38.31	1097		54.41	550	54.41	986
38.32	681	38.32	1085		54.42	480	54.42	957
38.33	642	38.33	1072		54.43	525	54.43	950
38.34	651	38.34	1104		54.44	534	54.44	919
38.35	634	38.35	999		54.45	491	54.45	913
38.36	685	38.36	1093		54.46	494	54.46	892
38.37	652	38.37	1098		54.47	504	54.47	851
38.38	595	38.38	1006		54.48	469	54.48	885
38.39	638	38.39	1127		54.49	523	54.49	822
38.4	647	38.4	1110		54.5	523	54.5	887
38.41	683	38.41	1074		54.51	481	54.51	855
38.42	673	38.42	1058		54.52	485	54.52	880
38.43	657	38.43	1116		54.53	483	54.53	897
38.44	638	38.44	1078		54.54	501	54.54	893
38.45	627	38.45	1036		54.55	474	54.55	852
38.46	624	38.46	1007		54.56	510	54.56	770
38.47	657	38.47	1093		54.57	487	54.57	826
38.48	643	38.48	1066		54.58	484	54.58	866
38.49	569	38.49	1054		54.59	518	54.59	846
38.5	668	38.5	1001		54.6	543	54.6	877
38.51	602	38.51	1032		54.61	489	54.61	848
38.52	668	38.52	1036		54.62	489	54.62	868
38.53	653	38.53	1024		54.63	497	54.63	846
38.54	682	38.54	1065		54.64	536	54.64	799
38.55	703	38.55	1090		54.65	541	54.65	790
38.56	678	38.56	1063		54.66	502	54.66	798
38.57	654	38.57	1039		54.67	497	54.67	826
38.58	674	38.58	1043		54.68	546	54.68	780
38.59	658	38.59	997		54.69	488	54.69	818
38.6	764	38.6	1008		54.7	519	54.7	764
38.61	654	38.61	999		54.71	491	54.71	831
38.62	670	38.62	1036		54.72	481	54.72	786
38.63	673	38.63	1091		54.73	527	54.73	812
38.64	715	38.64	1029		54.74	479	54.74	770
38.65	647	38.65	1004		54.75	552	54.75	766
38.66	662	38.66	1040		54.76	525	54.76	793
38.67	665	38.67	1074		54.77	531	54.77	789
38.68	728	38.68	993		54.78	503	54.78	753
38.69	662	38.69	1007		54.79	494	54.79	801
38.7	651	38.7	1112		54.8	461	54.8	805
38.71	698	38.71	1051		54.81	514	54.81	785
38.72	663	38.72	1086		54.82	505	54.82	774
38.73	684	38.73	1026		54.83	492	54.83	814
38.74	661	38.74	1023		54.84	532	54.84	764
38.75	708	38.75	1068		54.85	479	54.85	778
38.76	678	38.76	958		54.86	517	54.86	807
38.77	647	38.77	958		54.87	563	54.87	783
38.78	646	38.78	967		54.88	557	54.88	736
38.79	669	38.79	962		54.89	505	54.89	801
38.8	632	38.8	951		54.9	507	54.9	758
					54.91	486	54.91	764
					54.92	481	54.92	767
					54.93	501	54.93	771
					54.94	544	54.94	790
					54.95	552	54.95	744
					54.96	518	54.96	768
					54.97	537	54.97	827
					54.98	522	54.98	746
					54.99	469	54.99	712
					55	508	55	720

## Sheet: Fig.2a
x	y	x	y
26.58	918.88	26.58	908.985
26.53	943.363	26.53	958.715
26.48	980.211	26.48	975.166
26.43	976.91	26.43	1013.72
26.38	1027.4	26.38	1039.36
26.33	1072.46	26.33	1068.74
26.28	1076.79	26.28	1115.95
26.23	1119.54	26.23	1128.58
26.18	1163.76	26.18	1143.7
26.13	1234.03	26.13	1198.95
26.08	1295.82	26.08	1266.26
26.03	1372.58	26.03	1312.13
25.98	1469.39	25.98	1410.96
25.93	1605.8	25.93	1497.52
25.88	1758.1	25.88	1614.01
25.83	1877.82	25.83	1741.71
25.78	2088.04	25.78	1855.13
25.73	2200.24	25.73	1975.02
25.68	2317.52	25.68	2077.38
25.63	2399.01	25.63	2167.56
25.58	2387.79	25.58	2220.83
25.53	2361.75	25.53	2231.89
25.48	2303.26	25.48	2130.15
25.43	2277.44	25.43	2141.87
25.38	2260.95	25.38	2142.24
25.33	2350.12	25.33	2136.45
25.28	2417.4	25.28	2158.76
25.23	2528.19	25.23	2251.61
25.18	2663.94	25.18	2320.26
25.13	2779.44	25.13	2432.48
25.08	2873.21	25.08	2461.37
25.03	2820.79	25.03	2443.93
24.98	2671.69	24.98	2374.23
24.93	2421.7	24.93	2244.58
24.88	2105.07	24.88	1975.94
24.83	1775.67	24.83	1728.03
24.78	1478.37	24.78	1423.45
24.73	1219.25	24.73	1215.78
24.68	1084.84	24.68	1086.66
24.63	996.492	24.63	1002.53
24.58	957.584	24.58	908.749
24.53	949.6	24.53	906.105
24.48	956.698	24.48	946.933
24.43	973.478	24.43	935.351
24.38	997.817	24.38	957.39
24.33	1044.67	24.33	1001.56
24.28	1068.91	24.28	1029.65
24.23	1082.74	24.23	1046.39
24.18	1178.71	24.18	1106.03
24.13	1231.28	24.13	1199.61
24.08	1359.62	24.08	1248.1
24.03	1460.31	24.03	1365.91
23.98	1582.42	23.98	1478.87
23.93	1800.19	23.93	1629.78
23.88	2044.95	23.88	1801.72
23.83	2239.89	23.83	1994.29
23.78	2412.01	23.78	2173.06
23.73	2561.12	23.73	2285.32
23.68	2604.55	23.68	2350.18
23.63	2606.6	23.63	2407.35
23.58	2535.43	23.58	2321.98
23.53	2447.72	23.53	2301.85
23.48	2377.1	23.48	2176.26
23.43	2361.66	23.43	2191.33
23.38	2412.83	23.38	2219.94
23.33	2605.88	23.33	2246.11
23.28	2831.3	23.28	2419.22
23.23	3031.21	23.23	2604.03
23.18	3173.52	23.18	2759.08
23.13	3303.61	23.13	2818.17
23.08	3148.96	23.08	2726.68
23.03	2753.62	23.03	2485.3
22.98	2225.74	22.98	2057.71
22.93	1618.64	22.93	1553.46
22.88	1059.41	22.88	1082.15
22.83	636.375	22.83	683.942
22.78	373.235	22.78	415.565
22.73	217.641	22.73	258.819
22.68	135.686	22.68	159.47
22.63	104.318	22.63	123.161
22.58	87.1861	22.58	94.2751
22.53	79.5306	22.53	81.9753
22.48	73.6414	22.48	74.3712
22.43	70.4055	22.43	71.862
22.38	73.674	22.38	74.163
22.33	67.6256	22.33	74.1387
22.28	65.9135	22.28	68.7315
22.23	64.9507	22.23	68.322
22.18	58.6561	22.18	61.8251
22.13	60.6904	22.13	62.8662
22.08	60.0714	22.08	59.4026
22.03	56.9368	22.03	62.9356

## Sheet: Fig.2b
x	y	x	y
164.08	1674.33	164.08	1750.35
164.03	1672.03	164.03	1744.97
163.98	1667.8	163.98	1712.14
163.93	1677.05	163.93	1786.15
163.88	1700.35	163.88	1761.96
163.83	1739.19	163.83	1767.7
163.78	1777.46	163.78	1839.44
163.73	1795.83	163.73	1813.86
163.68	1817.47	163.68	1851.52
163.63	1791.43	163.63	1878.02
163.58	1808.4	163.58	1829.9
163.53	1806.68	163.53	1921.1
163.48	1840.86	163.48	1987.1
163.43	1937.65	163.43	1978.05
163.38	1915.96	163.38	1974.62
163.33	1991.73	163.33	2043.51
163.28	2017.96	163.28	2127.03
163.23	1997.41	163.23	2108
163.18	2045.47	163.18	2192.79
163.13	2159.69	163.13	2275.45
163.08	2244.32	163.08	2371.59
163.03	2379.15	163.03	2497.87
162.98	2529.15	162.98	2608.56
162.93	2715.76	162.93	2856.13
162.88	2974.62	162.88	3254.96
162.83	3425.86	162.83	3753.43
162.78	4013.15	162.78	4410.77
162.73	4688.7	162.73	5293.33
162.68	5547.86	162.68	6237.25
162.63	6291.82	162.63	6935.63
162.58	6852.16	162.58	7407.03
162.53	6928.43	162.53	7539.59
162.48	6575.71	162.48	7061.33
162.43	5991.6	162.43	6293.31
162.38	5341.61	162.38	5700.43
162.33	4598.79	162.33	4861.86
162.28	4025.53	162.28	4192.34
162.23	3569.52	162.23	3640.73
162.18	3161.72	162.18	3217.02
162.13	2898.93	162.13	2892.97
162.08	2786.54	162.08	2636.68
162.03	2634.95	162.03	2705.96
161.98	2633.99	161.98	2655.34
161.93	2678.66	161.93	2720.45
161.88	2758.94	161.88	2838.38
161.83	2952.62	161.83	3073.9
161.78	3196.5	161.78	3291.34
161.73	3585.84	161.73	3825.09
161.68	4105.41	161.68	4402.73
161.63	4956.16	161.63	5446.93
161.58	6228.39	161.58	6929.24
161.53	7629.12	161.53	8720.63
161.48	9331.85	161.48	10499.8
161.43	10852	161.43	11968.1
161.38	11878.2	161.38	13162.1
161.33	11955.8	161.33	13099.1
161.28	11212	161.28	12019.8
161.23	9852.77	161.23	10451.2
161.18	8262.96	161.18	8755.13
161.13	6722.29	161.13	7047.38
161.08	5341.51	161.08	5374.1
161.03	4306.03	161.03	4153.42
160.98	3420.93	160.98	3307.83
160.93	2785.72	160.93	2678.74
160.88	2390.87	160.88	2283.67
160.83	2057.97	160.83	1927.37
160.78	1816.52	160.78	1745.99
160.73	1665.94	160.73	1591.14
160.68	1587.03	160.68	1522.01
160.63	1493.62	160.63	1389.19
160.58	1406.71	160.58	1369.29
160.53	1349.17	160.53	1338.47
160.48	1294.52	160.48	1303.45
160.43	1285.86	160.43	1242.13
160.38	1259.77	160.38	1305.89
160.33	1240.73	160.33	1242.03
160.28	1212.01	160.28	1256.16
160.23	1232.44	160.23	1275.52
160.18	1191.51	160.18	1218.88
160.13	1196.94	160.13	1217.79
160.08	1156.67	160.08	1218.94

## Sheet: Fig.2c
x	y	x	y
-0.49749	0.09176	-0.508774	0.02309
-0.494984	0.09094	-0.503762	0.02305
-0.492477	0.0906	-0.498749	0.02308
-0.489971	0.09004	-0.493736	0.02413
-0.487465	0.08859	-0.488724	0.02441
-0.484959	0.08703	-0.483711	0.02345
-0.482452	0.08588	-0.478699	0.02383
-0.479946	0.0849	-0.473686	0.02436
-0.47744	0.08568	-0.468674	0.02535
-0.474934	0.0856	-0.463661	0.0253
-0.472427	0.08359	-0.458649	0.02556
-0.469921	0.08146	-0.453636	0.02551
-0.467415	0.08119	-0.448624	0.0256
-0.464909	0.08101	-0.443611	0.02651
-0.462402	0.07964	-0.438599	0.02947
-0.459896	0.07891	-0.433586	0.02982
-0.45739	0.07758	-0.428573	0.03073
-0.454884	0.07509	-0.423561	0.03186
-0.452377	0.0737	-0.418548	0.03205
-0.449871	0.07293	-0.413536	0.03192
-0.447365	0.07119	-0.408523	0.03127
-0.444859	0.07	-0.403511	0.03152
-0.442352	0.06856	-0.398498	0.03138
-0.439846	0.06747	-0.393486	0.03095
-0.43734	0.0665	-0.388473	0.03103
-0.434834	0.06442	-0.383461	0.03029
-0.432327	0.06288	-0.378448	0.03062
-0.429821	0.06082	-0.373436	0.0313
-0.427315	0.05991	-0.368423	0.03206
-0.424809	0.05847	-0.36341	0.032
-0.422302	0.05604	-0.358398	0.03097
-0.419796	0.05433	-0.353385	0.03066
-0.41729	0.05198	-0.348373	0.02929
-0.414784	0.05114	-0.34336	0.02863
-0.412277	0.05056	-0.338348	0.02857
-0.409771	0.04843	-0.333335	0.02816
-0.407265	0.04641	-0.328323	0.0283
-0.404759	0.04457	-0.32331	0.02737
-0.402252	0.04292	-0.318298	0.02812
-0.399746	0.04202	-0.313285	0.02709
-0.39724	0.04054	-0.308273	0.02687
-0.394733	0.0394	-0.30326	0.02807
-0.392227	0.03819	-0.298247	0.02889
-0.389721	0.03656	-0.293235	0.02883
-0.387215	0.03524	-0.288222	0.02815
-0.384708	0.03409	-0.28321	0.02693
-0.382202	0.03305	-0.278197	0.02698
-0.379696	0.03198	-0.273185	0.02724
-0.37719	0.03157	-0.268172	0.028
-0.374683	0.03137	-0.26316	0.02693
-0.372177	0.03097	-0.258147	0.0247
-0.369671	0.02993	-0.253135	0.02409
-0.367165	0.0288	-0.248122	0.02322
-0.364658	0.02879	-0.24311	0.02419
-0.362152	0.0286	-0.238097	0.02517
-0.359646	0.02727	-0.233084	0.0241
-0.35714	0.02667	-0.228072	0.02521
-0.354633	0.02574	-0.223059	0.02736
-0.352127	0.02598	-0.218047	0.02909
-0.349621	0.0267	-0.213034	0.03151
-0.347115	0.02522	-0.208022	0.03322
-0.344608	0.02624	-0.203009	0.0368
-0.342102	0.02569	-0.197997	0.04007
-0.339596	0.02596	-0.192984	0.04225
-0.33709	0.02709	-0.187972	0.0456
-0.334583	0.0258	-0.182959	0.04839
-0.332077	0.02707	-0.177947	0.0517
-0.329571	0.0265	-0.172934	0.05605
-0.327065	0.02629	-0.167921	0.05952
-0.324558	0.02754	-0.162909	0.06333
-0.322052	0.02688	-0.157896	0.06643
-0.319546	0.02832	-0.152884	0.06921
-0.31704	0.02769	-0.147871	0.07213
-0.314533	0.02739	-0.142859	0.07658
-0.312027	0.02897	-0.137846	0.08164
-0.309521	0.0282	-0.132834	0.08705
-0.307015	0.03024	-0.127821	0.0936
-0.304508	0.02968	-0.122809	0.10076
-0.302002	0.02968	-0.117796	0.10703
-0.299496	0.03019	-0.112784	0.11295
-0.296989	0.02889	-0.107771	0.11935
-0.294483	0.03032	-0.102758	0.1245
-0.291977	0.03031	-0.0977459	0.12951
-0.289471	0.03214	-0.0927334	0.13746
-0.286964	0.03378	-0.0877208	0.14697
-0.284458	0.03374	-0.0827083	0.15598
-0.281952	0.03532	-0.0776958	0.16291
-0.279446	0.03515	-0.0726832	0.17036
-0.276939	0.03676	-0.0676707	0.17753
-0.274433	0.03691	-0.0626582	0.18171
-0.271927	0.03736	-0.0576456	0.18007
-0.269421	0.03915	-0.0526331	0.17166
-0.266914	0.03978	-0.0476205	0.15603
-0.264408	0.04204	-0.042608	0.13629
-0.261902	0.04249	-0.0375955	0.11273
-0.259396	0.04452	-0.0325829	0.08786
-0.256889	0.04656	-0.0275704	0.0636
-0.254383	0.04723	-0.0225578	0.04514
-0.251877	0.05101	-0.0175453	0.0312
-0.249371	0.05301	-0.0125328	0.02169
-0.246864	0.05536	-0.00752023	0.01645
-0.244358	0.05799	-0.00250769	0.01291
-0.241852	0.05874	0.00250485	0.01125
-0.239346	0.06106	0.00751738	0.00973
-0.236839	0.06216	0.0125299	0.00797
-0.234333	0.06539	0.0175425	0.00749
-0.231827	0.06817	0.022555	0.00702
-0.229321	0.06915	0.0275675	0.00718
-0.226814	0.07245	0.0325801	0.00716
-0.224308	0.07443	0.0375926	0.00748
-0.221802	0.07748	0.0426052	0.00685
-0.219296	0.07929	0.0476177	0.00722
-0.216789	0.08111	0.0526302	0.00797
-0.214283	0.08383	0.0576428	0.00775
-0.211777	0.08494	0.0626553	0.00785
-0.209271	0.08673	0.0676678	0.0076
-0.206764	0.0885	0.0726804	0.00709
-0.204258	0.08956	0.0776929	0.00724
-0.201752	0.09083	0.0827055	0.00713
-0.199246	0.09147	0.087718	0.00852
-0.196739	0.09188	0.0927305	0.0102
-0.194233	0.09252	0.0977431	0.01285
-0.191727	0.09267	0.102756	0.01588
-0.18922	0.0923	0.107768	0.01949
-0.186714	0.09235	0.112781	0.02417
-0.184208	0.09139	0.117793	0.03141
-0.181702	0.09001	0.122806	0.0403
-0.179195	0.08837	0.127818	0.0519
-0.176689	0.0871	0.132831	0.06366
-0.174183	0.08502	0.137843	0.07474
-0.171677	0.0826	0.142856	0.08158
-0.16917	0.0807	0.147868	0.0876
-0.166664	0.07879	0.152881	0.09212
-0.164158	0.07732	0.157894	0.09531
-0.161652	0.0754	0.162906	0.09664
-0.159145	0.07227	0.167919	0.09821
-0.156639	0.06988	0.172931	0.1005
-0.154133	0.06671	0.177944	0.10086
-0.151627	0.06443	0.182956	0.10078
-0.14912	0.06227	0.187969	0.09922
-0.146614	0.05866	0.192981	0.09537
-0.144108	0.05549	0.197994	0.092
-0.141602	0.05357	0.203006	0.08594
-0.139095	0.05201	0.208019	0.07942
-0.136589	0.05003	0.213031	0.07303
-0.134083	0.04808	0.218044	0.0658
-0.131577	0.04514	0.223057	0.058
-0.12907	0.04237	0.228069	0.05078
-0.126564	0.04025	0.233082	0.04747
-0.124058	0.03866	0.238094	0.04333
-0.121552	0.03657	0.243107	0.03867
-0.119045	0.03431	0.248119	0.03573
-0.116539	0.033	0.253132	0.03123
-0.114033	0.03144	0.258144	0.02875
-0.111527	0.02892	0.263157	0.02553
-0.10902	0.02685	0.268169	0.0231
-0.106514	0.02528	0.273182	0.02147
-0.104008	0.02317	0.278194	0.01886
-0.101502	0.0223	0.283207	0.01768
-0.0989953	0.02193	0.28822	0.01676
-0.096489	0.02136	0.293232	0.01641
-0.0939827	0.02045	0.298245	0.01754
-0.0914765	0.01958	0.303257	0.01896
-0.0889702	0.0183	0.30827	0.02098
-0.086464	0.01794	0.313282	0.02217
-0.0839577	0.01636	0.318295	0.02286
-0.0814515	0.01562	0.323307	0.02428
-0.0789452	0.01619	0.32832	0.02587
-0.0764389	0.01557	0.333332	0.02776
-0.0739327	0.01401	0.338345	0.03002
-0.0714264	0.01287	0.343357	0.03102
-0.0689202	0.01267	0.34837	0.03012
-0.0664139	0.01193	0.353383	0.03067
-0.0639077	0.01078	0.358395	0.03043
-0.0614014	0.01047	0.363408	0.0308
-0.0588952	0.0097	0.36842	0.03079
-0.0563889	0.00981	0.373433	0.03115
-0.0538826	0.00992	0.378445	0.03108
-0.0513764	0.00921	0.383458	0.0309
-0.0488701	0.00838	0.38847	0.03054
-0.0463639	0.00811	0.393483	0.02945
-0.0438576	0.00843	0.398495	0.02939
-0.0413514	0.00745	0.403508	0.03036
-0.0388451	0.00654	0.40852	0.03053
-0.0363388	0.00648	0.413533	0.02962
-0.0338326	0.00637	0.418546	0.0289
-0.0313263	0.00683	0.423558	0.02826
-0.0288201	0.00624	0.428571	0.02959
-0.0263138	0.00623	0.433583	0.03142
-0.0238076	0.00579	0.438596	0.0316
-0.0213013	0.00568	0.443608	0.03306
-0.0187951	0.00582	0.448621	0.03301
-0.0162888	0.00536	0.453633	0.03343
-0.0137825	0.00549	0.458646	0.03434
-0.0112763	0.00588	0.463658	0.03485
-0.00877003	0.00609	0.468671	0.03558
-0.00626377	0.00648	0.473683	0.03474
-0.00375751	0.00573	0.478696	0.03464
-0.00125126	0.00527	0.483709	0.03374
0.001255	0.00565	0.488721	0.03291
0.00376126	0.00527	0.493734	0.03232
0.00626751	0.00511	0.498746	0.03086
0.00877377	0.00465	0.503759	0.03091
0.01128	0.00522
0.0137863	0.00533
0.0162925	0.00502
0.0187988	0.00578
0.0213051	0.00557
0.0238113	0.00541
0.0263176	0.00542
0.0288238	0.00538
0.0313301	0.00548
0.0338363	0.00495
0.0363426	0.00555
0.0388488	0.00582
0.0413551	0.00526
0.0438614	0.00537
0.0463676	0.00481
0.0488739	0.00517
0.0513801	0.00529
0.0538864	0.00499
0.0563926	0.00565
0.0588989	0.00571
0.0614052	0.00603
0.0639114	0.00579
0.0664177	0.00526
0.0689239	0.00571
0.0714302	0.0057
0.0739364	0.00623
0.0764427	0.00571
0.0789489	0.00549
0.0814552	0.00603
0.0839615	0.00571
0.0864677	0.00596
0.088974	0.00546
0.0914802	0.00513
0.0939865	0.00535
0.0964927	0.0049
0.098999	0.00545
0.101505	0.0056
0.104012	0.00596
0.106518	0.00626
0.109024	0.00549
0.11153	0.0058
0.114037	0.00534
0.116543	0.00574
0.119049	0.00606
0.121555	0.00529
0.124062	0.00585
0.126568	0.00595
0.129074	0.00574
0.13158	0.00541
0.134087	0.00494
0.136593	0.00517
0.139099	0.0049
0.141605	0.00511
0.144112	0.0052
0.146618	0.00521
0.149124	0.00563
0.15163	0.00585
0.154137	0.0062
0.156643	0.00564
0.159149	0.0054
0.161655	0.00538
0.164162	0.00547
0.166668	0.00586
0.169174	0.00595
0.17168	0.00637
0.174187	0.00615
0.176693	0.00584
0.179199	0.00591
0.181705	0.00595
0.184212	0.00607
0.186718	0.00599
0.189224	0.00725
0.19173	0.00769
0.194237	0.00813
0.196743	0.00877
0.199249	0.00782
0.201756	0.00886
0.204262	0.00848
0.206768	0.00987
0.209274	0.01146
0.211781	0.0116
0.214287	0.01412
0.216793	0.0147
0.219299	0.01636
0.221806	0.01848
0.224312	0.02
0.226818	0.0242
0.229324	0.02598
0.231831	0.02776
0.234337	0.02957
0.236843	0.03128
0.239349	0.03469
0.241856	0.03651
0.244362	0.03916
0.246868	0.04009
0.249374	0.04011
0.251881	0.04161
0.254387	0.04103
0.256893	0.04227
0.259399	0.04148
0.261906	0.04175
0.264412	0.04197
0.266918	0.04088
0.269424	0.04143
0.271931	0.03951
0.274437	0.03982
0.276943	0.03957
0.279449	0.03828
0.281956	0.03991
0.284462	0.03744
0.286968	0.0377
0.289474	0.03758
0.291981	0.03742
0.294487	0.03891
0.296993	0.03661
0.299499	0.03711
0.302006	0.03637
0.304512	0.03475
0.307018	0.03495
0.309525	0.03331
0.312031	0.03346
0.314537	0.03307
0.317043	0.03211
0.31955	0.03233
0.322056	0.03038
0.324562	0.03094
0.327068	0.03099
0.329575	0.03082
0.332081	0.03146
0.334587	0.03032
0.337093	0.02986
0.3396	0.02966
0.342106	0.02953
0.344612	0.03039
0.347118	0.03062
0.349625	0.03178
0.352131	0.03277
0.354637	0.03385
0.357143	0.03471
0.35965	0.03538
0.362156	0.03749
0.364662	0.03903
0.367168	0.03996
0.369675	0.04126
0.372181	0.04187
0.374687	0.04426
0.377193	0.04554
0.3797	0.04724
0.382206	0.04938
0.384712	0.05059
0.387218	0.05394
0.389725	0.05566
0.392231	0.05745
0.394737	0.0602
0.397243	0.06204
0.39975	0.06477
0.402256	0.06578
0.404762	0.06731
0.407269	0.06967
0.409775	0.07139
0.412281	0.07318
0.414787	0.07305
0.417294	0.07371
0.4198	0.07496
0.422306	0.07623
0.424812	0.07743
0.427319	0.07766
0.429825	0.07912
0.432331	0.07914
0.434837	0.07826
0.437344	0.07864
0.43985	0.07844
0.442356	0.07948
0.444862	0.07824
0.447369	0.07804
0.449875	0.07747
0.452381	0.07576
0.454887	0.07505
0.457394	0.07289
0.4599	0.07243
0.462406	0.0716
0.464912	0.07024
0.467419	0.06943
0.469925	0.06782
0.472431	0.06771
0.474937	0.06592
0.477444	0.06401
0.47995	0.06195
0.482456	0.05952
0.484962	0.05915
0.487469	0.0578
0.489975	0.05722
0.492481	0.05606
0.494987	0.0547
0.497494	0.05312
0.5	0.05033

## Sheet: Fig.3g
x	y	x	y
-0.42	0.0232456	-0.42	0.0170912	-0.42	0.0143882	-0.42	0.0127936	-0.42	0.012313	-0.42	0.0112894	-0.42	0.0161953	-0.42	0.0146368	-0.42	0.00806274	-0.42	0.00609984	-0.42	0.00794707	-0.42	0.00494183	-0.42	0.00538182
-0.415	0.0215178	-0.415	0.0162875	-0.415	0.0164049	-0.415	0.010428	-0.415	0.0125928	-0.415	0.0110426	-0.415	0.0152965	-0.415	0.0167744	-0.415	0.00710324	-0.415	0.00536859	-0.415	0.00745527	-0.415	0.00478256	-0.415	0.00553239
-0.41	0.0225594	-0.41	0.0151528	-0.41	0.0170381	-0.41	0.0108232	-0.41	0.0125368	-0.41	0.0111017	-0.41	0.0161336	-0.41	0.013976	-0.41	0.00714646	-0.41	0.00553701	-0.41	0.00808061	-0.41	0.00411186	-0.41	0.00559582
-0.405	0.0219321	-0.405	0.0179711	-0.405	0.0147279	-0.405	0.00982642	-0.405	0.0123106	-0.405	0.0101774	-0.405	0.0163666	-0.405	0.0136	-0.405	0.00631287	-0.405	0.00527456	-0.405	0.00680684	-0.405	0.00484638	-0.405	0.00619705
-0.4	0.0203319	-0.4	0.0184131	-0.4	0.0138481	-0.4	0.00942945	-0.4	0.0128956	-0.4	0.0112479	-0.4	0.016202	-0.4	0.015965	-0.4	0.00679147	-0.4	0.00617066	-0.4	0.00748165	-0.4	0.00493768	-0.4	0.00575792
-0.395	0.0178505	-0.395	0.0163541	-0.395	0.0141241	-0.395	0.00970127	-0.395	0.0135485	-0.395	0.011411	-0.395	0.0169349	-0.395	0.0136923	-0.395	0.00675186	-0.395	0.0054885	-0.395	0.00689062	-0.395	0.00466709	-0.395	0.00507051
-0.39	0.0211604	-0.39	0.0152361	-0.39	0.0149888	-0.39	0.00964761	-0.39	0.0146312	-0.39	0.0105113	-0.39	0.017701	-0.39	0.014597	-0.39	0.00753679	-0.39	0.00676898	-0.39	0.00770191	-0.39	0.00427008	-0.39	0.00517827
-0.385	0.0228883	-0.385	0.0178613	-0.385	0.0144545	-0.385	0.00922724	-0.385	0.014636	-0.385	0.0101489	-0.385	0.0195092	-0.385	0.016875	-0.385	0.0057571	-0.385	0.00611587	-0.385	0.00842389	-0.385	0.00338641	-0.385	0.00480182
-0.38	0.0221251	-0.38	0.0167949	-0.38	0.0150029	-0.38	0.0124772	-0.38	0.0138515	-0.38	0.0104915	-0.38	0.017862	-0.38	0.0172562	-0.38	0.00730167	-0.38	0.00651654	-0.38	0.00795468	-0.38	0.00360457	-0.38	0.00450953
-0.375	0.0208574	-0.375	0.0156169	-0.375	0.0152245	-0.375	0.0114281	-0.375	0.0148473	-0.375	0.0090105	-0.375	0.0209523	-0.375	0.0160376	-0.375	0.00604354	-0.375	0.00681455	-0.375	0.00628432	-0.375	0.00402562	-0.375	0.00573086
-0.37	0.0215818	-0.37	0.0184971	-0.37	0.0163703	-0.37	0.00952945	-0.37	0.0145966	-0.37	0.00972701	-0.37	0.0226872	-0.37	0.0168018	-0.37	0.00728146	-0.37	0.00541214	-0.37	0.00678121	-0.37	0.00446503	-0.37	0.00530774
-0.365	0.0203698	-0.365	0.017348	-0.365	0.0147503	-0.365	0.00852067	-0.365	0.0175391	-0.365	0.0113387	-0.365	0.0222543	-0.365	0.0189872	-0.365	0.00898976	-0.365	0.00535007	-0.365	0.00756051	-0.365	0.0049591	-0.365	0.00545275
-0.36	0.0209386	-0.36	0.018647	-0.36	0.0137926	-0.36	0.00912373	-0.36	0.0161202	-0.36	0.0109061	-0.36	0.0230122	-0.36	0.0196552	-0.36	0.00726965	-0.36	0.00698035	-0.36	0.00549991	-0.36	0.00404078	-0.36	0.0047499
-0.355	0.0185424	-0.355	0.0170791	-0.355	0.0135343	-0.355	0.00994923	-0.355	0.0169433	-0.355	0.0114987	-0.355	0.0243333	-0.355	0.020173	-0.355	0.00762929	-0.355	0.00630585	-0.355	0.00743125	-0.355	0.00507549	-0.355	0.00493848
-0.35	0.0213988	-0.35	0.0172605	-0.35	0.0152312	-0.35	0.00958401	-0.35	0.019327	-0.35	0.0116836	-0.35	0.0256135	-0.35	0.0230745	-0.35	0.00773247	-0.35	0.0060565	-0.35	0.00842388	-0.35	0.00484003	-0.35	0.00590011
-0.345	0.0242065	-0.345	0.0210195	-0.345	0.0163419	-0.345	0.00945997	-0.345	0.0204161	-0.345	0.0115145	-0.345	0.0305774	-0.345	0.024739	-0.345	0.00849756	-0.345	0.00769843	-0.345	0.00848169	-0.345	0.00496632	-0.345	0.00452323
-0.34	0.0213262	-0.34	0.0203029	-0.34	0.0148123	-0.34	0.0101962	-0.34	0.0221886	-0.34	0.0113501	-0.34	0.0297791	-0.34	0.0283435	-0.34	0.00975669	-0.34	0.00805415	-0.34	0.00664077	-0.34	0.00469466	-0.34	0.00653286
-0.335	0.0232614	-0.335	0.0199449	-0.335	0.015094	-0.335	0.0102633	-0.335	0.0233124	-0.335	0.013077	-0.335	0.0357584	-0.335	0.029884	-0.335	0.00964664	-0.335	0.00836878	-0.335	0.00929015	-0.335	0.00481712	-0.335	0.00562507
-0.33	0.0268393	-0.33	0.0231379	-0.33	0.0165616	-0.33	0.00992194	-0.33	0.0244532	-0.33	0.012937	-0.33	0.0384526	-0.33	0.0325054	-0.33	0.00960858	-0.33	0.00690836	-0.33	0.0085221	-0.33	0.00507911	-0.33	0.00578259
-0.325	0.0288877	-0.325	0.0236329	-0.325	0.0183826	-0.325	0.0108132	-0.325	0.0290575	-0.325	0.0116979	-0.325	0.0424919	-0.325	0.0333609	-0.325	0.0117267	-0.325	0.00783843	-0.325	0.0088783	-0.325	0.00555176	-0.325	0.0059765
-0.32	0.0287814	-0.32	0.0273441	-0.32	0.020188	-0.32	0.010243	-0.32	0.0312498	-0.32	0.0145018	-0.32	0.0472431	-0.32	0.045451	-0.32	0.0123196	-0.32	0.00812528	-0.32	0.00889681	-0.32	0.00592994	-0.32	0.005423
-0.315	0.0291572	-0.315	0.0280537	-0.315	0.0215053	-0.315	0.0112437	-0.315	0.0325765	-0.315	0.0157362	-0.315	0.0492798	-0.315	0.0472236	-0.315	0.0131508	-0.315	0.00878567	-0.315	0.00899292	-0.315	0.00670005	-0.315	0.00694235
-0.31	0.0313308	-0.31	0.030092	-0.31	0.0268511	-0.31	0.0116201	-0.31	0.0369162	-0.31	0.016488	-0.31	0.0569542	-0.31	0.0466601	-0.31	0.0132983	-0.31	0.0107085	-0.31	0.0113893	-0.31	0.0067112	-0.31	0.00656867
-0.305	0.0350954	-0.305	0.0288756	-0.305	0.0271205	-0.305	0.0134773	-0.305	0.0422369	-0.305	0.0168349	-0.305	0.0591297	-0.305	0.0496688	-0.305	0.0146677	-0.305	0.0104445	-0.305	0.0121497	-0.305	0.00739355	-0.305	0.00691393
-0.3	0.0351654	-0.3	0.0351101	-0.3	0.0261566	-0.3	0.0125757	-0.3	0.0433834	-0.3	0.0178529	-0.3	0.0643272	-0.3	0.0536343	-0.3	0.0182348	-0.3	0.00927467	-0.3	0.0118204	-0.3	0.00695209	-0.3	0.00737712
-0.295	0.0396539	-0.295	0.0373363	-0.295	0.0310634	-0.295	0.0154959	-0.295	0.044015	-0.295	0.0188682	-0.295	0.0695244	-0.295	0.060025	-0.295	0.0175671	-0.295	0.0116591	-0.295	0.0108819	-0.295	0.007197	-0.295	0.00718733
-0.29	0.0428853	-0.29	0.0371454	-0.29	0.0290486	-0.29	0.0164402	-0.29	0.0480924	-0.29	0.0207817	-0.29	0.0753397	-0.29	0.0592857	-0.29	0.0196687	-0.29	0.0123913	-0.29	0.0126982	-0.29	0.00643947	-0.29	0.00735177
-0.285	0.0482276	-0.285	0.0419632	-0.285	0.0322004	-0.285	0.0167807	-0.285	0.045566	-0.285	0.0206086	-0.285	0.0767024	-0.285	0.0597733	-0.285	0.0200592	-0.285	0.0115085	-0.285	0.0131222	-0.285	0.00735538	-0.285	0.00840106
-0.28	0.0537525	-0.28	0.0476178	-0.28	0.0352051	-0.28	0.0169245	-0.28	0.0529888	-0.28	0.0240915	-0.28	0.081198	-0.28	0.0649239	-0.28	0.0198818	-0.28	0.0138878	-0.28	0.0141997	-0.28	0.00851673	-0.28	0.00796519
-0.275	0.053462	-0.275	0.0470484	-0.275	0.0310579	-0.275	0.0164677	-0.275	0.0538935	-0.275	0.0253751	-0.275	0.0835328	-0.275	0.0735383	-0.275	0.019332	-0.275	0.0144003	-0.275	0.0149188	-0.275	0.00900972	-0.275	0.00896512
-0.27	0.0579806	-0.27	0.0463503	-0.27	0.0359168	-0.27	0.0195882	-0.27	0.0560831	-0.27	0.0265882	-0.27	0.0814244	-0.27	0.0719139	-0.27	0.0230756	-0.27	0.0120696	-0.27	0.0143812	-0.27	0.0100258	-0.27	0.00915908
-0.265	0.0592243	-0.265	0.0487292	-0.265	0.0367525	-0.265	0.0199656	-0.265	0.0566301	-0.265	0.0293608	-0.265	0.0810468	-0.265	0.072359	-0.265	0.0198879	-0.265	0.0154176	-0.265	0.01537	-0.265	0.0107792	-0.265	0.0108884
-0.26	0.0630523	-0.26	0.0520751	-0.26	0.0386051	-0.26	0.0191155	-0.26	0.0594626	-0.26	0.0279991	-0.26	0.0825117	-0.26	0.0676209	-0.26	0.0217142	-0.26	0.016764	-0.26	0.0146808	-0.26	0.00946773	-0.26	0.0106682
-0.255	0.0665421	-0.255	0.0506615	-0.255	0.0410227	-0.255	0.0221532	-0.255	0.0563872	-0.255	0.0281942	-0.255	0.0816428	-0.255	0.0681183	-0.255	0.0244408	-0.255	0.0155106	-0.255	0.016493	-0.255	0.00933129	-0.255	0.0101131
-0.25	0.0735048	-0.25	0.053045	-0.25	0.0417016	-0.25	0.0226509	-0.25	0.0564878	-0.25	0.0296204	-0.25	0.0784716	-0.25	0.066972	-0.25	0.0222787	-0.25	0.0148745	-0.25	0.0169087	-0.25	0.00917018	-0.25	0.00993025
-0.245	0.0714209	-0.245	0.0529456	-0.245	0.04196	-0.245	0.022263	-0.245	0.0579883	-0.245	0.0326443	-0.245	0.0798608	-0.245	0.0667134	-0.245	0.0215012	-0.245	0.017107	-0.245	0.0177295	-0.245	0.00986904	-0.245	0.0096022
-0.24	0.0745645	-0.24	0.0533574	-0.24	0.0415534	-0.24	0.026248	-0.24	0.0564547	-0.24	0.0309346	-0.24	0.0781278	-0.24	0.0646885	-0.24	0.021818	-0.24	0.0159692	-0.24	0.0182206	-0.24	0.00909426	-0.24	0.00812496
-0.235	0.0731005	-0.235	0.0531221	-0.235	0.0405575	-0.235	0.0262293	-0.235	0.0546628	-0.235	0.033073	-0.235	0.075089	-0.235	0.0618039	-0.235	0.0250426	-0.235	0.0154181	-0.235	0.0172358	-0.235	0.0101524	-0.235	0.00849324
-0.23	0.0719451	-0.23	0.0501824	-0.23	0.0404613	-0.23	0.0279196	-0.23	0.0533476	-0.23	0.031116	-0.23	0.074538	-0.23	0.0610096	-0.23	0.0242085	-0.23	0.0145116	-0.23	0.0160595	-0.23	0.010256	-0.23	0.0108799
-0.225	0.0795435	-0.225	0.0567446	-0.225	0.0422908	-0.225	0.0256693	-0.225	0.0524472	-0.225	0.0334005	-0.225	0.067955	-0.225	0.0600637	-0.225	0.022588	-0.225	0.0180983	-0.225	0.0182143	-0.225	0.0113734	-0.225	0.0106134
-0.22	0.0715568	-0.22	0.0557682	-0.22	0.0434955	-0.22	0.026734	-0.22	0.0505112	-0.22	0.0330047	-0.22	0.0652852	-0.22	0.0552815	-0.22	0.0224662	-0.22	0.0169835	-0.22	0.0173584	-0.22	0.0100981	-0.22	0.0103283
-0.215	0.0747052	-0.215	0.0540922	-0.215	0.0410297	-0.215	0.0264491	-0.215	0.0497597	-0.215	0.0340586	-0.215	0.0649589	-0.215	0.050504	-0.215	0.0216611	-0.215	0.0164149	-0.215	0.0176059	-0.215	0.0105457	-0.215	0.010027
-0.21	0.0790143	-0.21	0.0522871	-0.21	0.043217	-0.21	0.0281049	-0.21	0.0514549	-0.21	0.0335185	-0.21	0.063021	-0.21	0.0504385	-0.21	0.0212618	-0.21	0.0180075	-0.21	0.0186727	-0.21	0.0119591	-0.21	0.00959359
-0.205	0.0749093	-0.205	0.0528176	-0.205	0.0412875	-0.205	0.0278739	-0.205	0.0482405	-0.205	0.0353776	-0.205	0.0573082	-0.205	0.0465294	-0.205	0.0216906	-0.205	0.0181677	-0.205	0.0182857	-0.205	0.0106165	-0.205	0.0103741
-0.2	0.0768609	-0.2	0.0497314	-0.2	0.0428626	-0.2	0.0301605	-0.2	0.0440736	-0.2	0.03613	-0.2	0.0541018	-0.2	0.0481414	-0.2	0.0204694	-0.2	0.0160458	-0.2	0.018659	-0.2	0.0106028	-0.2	0.0102201
-0.195	0.074617	-0.195	0.0510828	-0.195	0.0425707	-0.195	0.0307418	-0.195	0.0431419	-0.195	0.0357655	-0.195	0.0543304	-0.195	0.0430334	-0.195	0.0191208	-0.195	0.0168476	-0.195	0.0176392	-0.195	0.0113775	-0.195	0.0114733
-0.19	0.0714701	-0.19	0.0506024	-0.19	0.0396128	-0.19	0.0313628	-0.19	0.0418064	-0.19	0.0351729	-0.19	0.0506589	-0.19	0.0388194	-0.19	0.0184824	-0.19	0.0169736	-0.19	0.0171715	-0.19	0.0113167	-0.19	0.0119798
-0.185	0.073105	-0.185	0.0481178	-0.185	0.0407391	-0.185	0.0332421	-0.185	0.0397347	-0.185	0.0361026	-0.185	0.0472501	-0.185	0.038091	-0.185	0.0186409	-0.185	0.0164884	-0.185	0.0180001	-0.185	0.0115254	-0.185	0.010033
-0.18	0.0662026	-0.18	0.0507275	-0.18	0.0389821	-0.18	0.0295357	-0.18	0.0388054	-0.18	0.0343301	-0.18	0.0447266	-0.18	0.0343069	-0.18	0.0172876	-0.18	0.0158556	-0.18	0.0174321	-0.18	0.0117248	-0.18	0.0099043
-0.175	0.069498	-0.175	0.0459863	-0.175	0.0361871	-0.175	0.0314919	-0.175	0.0387392	-0.175	0.0355875	-0.175	0.0426866	-0.175	0.0334941	-0.175	0.0180136	-0.175	0.0167511	-0.175	0.0186657	-0.175	0.00954654	-0.175	0.00845621
-0.17	0.0702001	-0.17	0.0477369	-0.17	0.0371446	-0.17	0.0333075	-0.17	0.0356966	-0.17	0.0355583	-0.17	0.0397785	-0.17	0.0322877	-0.17	0.0202487	-0.17	0.0161382	-0.17	0.0159482	-0.17	0.0107565	-0.17	0.00968034
-0.165	0.0704198	-0.165	0.0442829	-0.165	0.0401464	-0.165	0.0322651	-0.165	0.0322241	-0.165	0.0358561	-0.165	0.0382405	-0.165	0.0290988	-0.165	0.017275	-0.165	0.0159626	-0.165	0.0192946	-0.165	0.0106707	-0.165	0.0107194
-0.16	0.0651206	-0.16	0.0425662	-0.16	0.0372637	-0.16	0.0321393	-0.16	0.0306749	-0.16	0.0321911	-0.16	0.034155	-0.16	0.0254582	-0.16	0.0167308	-0.16	0.016983	-0.16	0.0177394	-0.16	0.0106951	-0.16	0.0104345
-0.155	0.0642884	-0.155	0.0416942	-0.155	0.037713	-0.155	0.0302709	-0.155	0.0303914	-0.155	0.0308977	-0.155	0.0358881	-0.155	0.0235231	-0.155	0.0132047	-0.155	0.0151428	-0.155	0.0181108	-0.155	0.0102167	-0.155	0.00992954
-0.15	0.0615586	-0.15	0.0391676	-0.15	0.037087	-0.15	0.0342702	-0.15	0.0278507	-0.15	0.0296476	-0.15	0.0304229	-0.15	0.0211512	-0.15	0.0151376	-0.15	0.0160167	-0.15	0.0156805	-0.15	0.0100851	-0.15	0.00833501
-0.145	0.0584814	-0.145	0.0400954	-0.145	0.0353417	-0.145	0.0293084	-0.145	0.0266693	-0.145	0.0292556	-0.145	0.0260665	-0.145	0.0196341	-0.145	0.0126932	-0.145	0.0154789	-0.145	0.0152927	-0.145	0.00906164	-0.145	0.00747951
-0.14	0.0585527	-0.14	0.0398052	-0.14	0.036832	-0.14	0.0296073	-0.14	0.0241883	-0.14	0.0324419	-0.14	0.0226269	-0.14	0.0195454	-0.14	0.0117652	-0.14	0.0148727	-0.14	0.0149942	-0.14	0.0087007	-0.14	0.0073563
-0.135	0.050838	-0.135	0.0360106	-0.135	0.0370587	-0.135	0.0290443	-0.135	0.0257457	-0.135	0.0317494	-0.135	0.0204381	-0.135	0.0166994	-0.135	0.0093617	-0.135	0.014077	-0.135	0.0136418	-0.135	0.00961148	-0.135	0.00733509
-0.13	0.0535877	-0.13	0.0343335	-0.13	0.0323369	-0.13	0.0296176	-0.13	0.021516	-0.13	0.0284835	-0.13	0.0193582	-0.13	0.0150903	-0.13	0.0113812	-0.13	0.014322	-0.13	0.0148397	-0.13	0.00894561	-0.13	0.00707816
-0.125	0.0537997	-0.125	0.0297811	-0.125	0.0323496	-0.125	0.027581	-0.125	0.0179678	-0.125	0.030223	-0.125	0.018476	-0.125	0.0133379	-0.125	0.00955326	-0.125	0.0131487	-0.125	0.0130335	-0.125	0.00851342	-0.125	0.00740643
-0.12	0.0532828	-0.12	0.035156	-0.12	0.0315691	-0.12	0.0256578	-0.12	0.0175127	-0.12	0.0254084	-0.12	0.0141419	-0.12	0.0113101	-0.12	0.0104966	-0.12	0.0119267	-0.12	0.0134157	-0.12	0.00748298	-0.12	0.00616315
-0.115	0.0456489	-0.115	0.0330277	-0.115	0.0311414	-0.115	0.0267203	-0.115	0.016142	-0.115	0.023974	-0.115	0.013786	-0.115	0.00940689	-0.115	0.00775455	-0.115	0.0123226	-0.115	0.0143128	-0.115	0.00756673	-0.115	0.00541764
-0.11	0.0429204	-0.11	0.0289886	-0.11	0.0269958	-0.11	0.0243479	-0.11	0.0142805	-0.11	0.022829	-0.11	0.0110188	-0.11	0.00893701	-0.11	0.00711559	-0.11	0.0117936	-0.11	0.0115887	-0.11	0.00744869	-0.11	0.00433749
-0.105	0.0378964	-0.105	0.028252	-0.105	0.0262739	-0.105	0.0231628	-0.105	0.0120876	-0.105	0.0239757	-0.105	0.00992191	-0.105	0.00729387	-0.105	0.00675284	-0.105	0.0104204	-0.105	0.011457	-0.105	0.00604818	-0.105	0.00568266
-0.1	0.0403138	-0.1	0.0239019	-0.1	0.0273305	-0.1	0.0210754	-0.1	0.0125732	-0.1	0.019589	-0.1	0.0106891	-0.1	0.00615023	-0.1	0.00558968	-0.1	0.00775815	-0.1	0.0103334	-0.1	0.00585445	-0.1	0.00347853
-0.095	0.0347587	-0.095	0.0219247	-0.095	0.0229685	-0.095	0.0170991	-0.095	0.00969818	-0.095	0.01894	-0.095	0.00662312	-0.095	0.00567463	-0.095	0.00526151	-0.095	0.00765229	-0.095	0.00985206	-0.095	0.00433924	-0.095	0.00388547
-0.09	0.0307951	-0.09	0.0192896	-0.09	0.021338	-0.09	0.0147357	-0.09	0.00945541	-0.09	0.0153749	-0.09	0.00705243	-0.09	0.00555569	-0.09	0.00523113	-0.09	0.00741199	-0.09	0.00833217	-0.09	0.00387449	-0.09	0.00372021
-0.085	0.0300185	-0.085	0.0178715	-0.085	0.0161737	-0.085	0.0141679	-0.085	0.00728343	-0.085	0.0136352	-0.085	0.00578557	-0.085	0.00469807	-0.085	0.00401937	-0.085	0.00692775	-0.085	0.00702832	-0.085	0.00287337	-0.085	0.00376455
-0.08	0.0286518	-0.08	0.0165359	-0.08	0.0145943	-0.08	0.0123792	-0.08	0.0065201	-0.08	0.0115377	-0.08	0.00476976	-0.08	0.00290242	-0.08	0.00273948	-0.08	0.00497694	-0.08	0.00545769	-0.08	0.00292997	-0.08	0.00251353
-0.075	0.0239436	-0.075	0.0135568	-0.075	0.0131403	-0.075	0.0106503	-0.075	0.00528594	-0.075	0.0114057	-0.075	0.0042796	-0.075	0.00325851	-0.075	0.00196171	-0.075	0.0037999	-0.075	0.00485092	-0.075	0.00263138	-0.075	0.00229318
-0.07	0.018875	-0.07	0.0127596	-0.07	0.0105584	-0.07	0.00850568	-0.07	0.00376985	-0.07	0.00981491	-0.07	0.00430429	-0.07	0.00192316	-0.07	0.00164854	-0.07	0.00404512	-0.07	0.00432045	-0.07	0.00180033	-0.07	0.00166647
-0.065	0.0161701	-0.065	0.00831758	-0.065	0.00739027	-0.065	0.00635614	-0.065	0.00409726	-0.065	0.00803932	-0.065	0.00308312	-0.065	0.00221565	-0.065	0.00156073	-0.065	0.00266604	-0.065	0.00390034	-0.065	0.00148922	-0.065	0.00188504
-0.06	0.0139866	-0.06	0.00783362	-0.06	0.00650792	-0.06	0.0047608	-0.06	0.00306093	-0.06	0.00532876	-0.06	0.00235605	-0.06	0.00154063	-0.06	0.0013791	-0.06	0.00224975	-0.06	0.0032386	-0.06	0.00138187	-0.06	0.00109672
-0.055	0.0112631	-0.055	0.0068978	-0.055	0.00528924	-0.055	0.00524209	-0.055	0.00261245	-0.055	0.00466249	-0.055	0.00243581	-0.055	0.00159137	-0.055	0.00132043	-0.055	0.00167598	-0.055	0.00219984	-0.055	0.000928587	-0.055	0.00128053
-0.05	0.0110567	-0.05	0.00464154	-0.05	0.00387045	-0.05	0.00340617	-0.05	0.00290924	-0.05	0.00499198	-0.05	0.00162008	-0.05	0.00121624	-0.05	0.000962168	-0.05	0.00171534	-0.05	0.000893692	-0.05	0.00126668	-0.05	0.000697385
-0.045	0.00741817	-0.045	0.00400458	-0.045	0.00323339	-0.045	0.00268385	-0.045	0.00199314	-0.045	0.00312323	-0.045	0.0020126	-0.045	0.00105975	-0.045	0.00116779	-0.045	0.00150954	-0.045	0.00114898	-0.045	0.00075847	-0.045	0.000506187
-0.04	0.00640745	-0.04	0.00346949	-0.04	0.00301747	-0.04	0.00171149	-0.04	0.00152442	-0.04	0.00255876	-0.04	0.00137722	-0.04	0.000974398	-0.04	0.000712141	-0.04	0.00107397	-0.04	0.000729059	-0.04	0.000842865	-0.04	0.000789451
-0.035	0.00475598	-0.035	0.00304119	-0.035	0.00224602	-0.035	0.00186385	-0.035	0.00150665	-0.035	0.00254714	-0.035	0.00124224	-0.035	0.000785529	-0.035	0.00047577	-0.035	0.000810223	-0.035	0.000646123	-0.035	0.000776634	-0.035	0.000647761
-0.03	0.00372507	-0.03	0.00207135	-0.03	0.00107621	-0.03	0.00139948	-0.03	0.00124437	-0.03	0.00119922	-0.03	0.00166983	-0.03	0.00110479	-0.03	0.000753543	-0.03	0.000575896	-0.03	0.000860683	-0.03	0.000581215	-0.03	0.000412679
-0.025	0.00301995	-0.025	0.00267011	-0.025	0.00167861	-0.025	0.00137669	-0.025	0.00134519	-0.025	0.00129884	-0.025	0.000835062	-0.025	0.000620678	-0.025	0.000252892	-0.025	0.000487606	-0.025	0.000987334	-0.025	0.000365401	-0.025	0.000370796
-0.02	0.00165308	-0.02	0.00148169	-0.02	0.00160939	-0.02	0.00126473	-0.02	0.00106026	-0.02	0.00210485	-0.02	0.00089702	-0.02	0.000356194	-0.02	0.000549277	-0.02	0.000734264	-0.02	0.000219363	-0.02	0.000378065	-0.02	0.000318138
-0.015	0.00243026	-0.015	0.000582705	-0.015	0.0016086	-0.015	0.00117648	-0.015	0.000879844	-0.015	0.00179105	-0.015	0.000535306	-0.015	0.000328718	-0.015	0.000615813	-0.015	0.000503237	-0.015	0.000345219	-0.015	0.000671619	-0.015	0.000210807
-0.01	0.00250869	-0.01	0.000947062	-0.01	0.00107392	-0.01	0.0015831	-0.01	0.000415552	-0.01	0.00150654	-0.01	0.000940314	-0.01	0.000485698	-0.01	0.000421614	-0.01	0.000636801	-0.01	0.000315759	-0.01	0.00076528	-0.01	0.000439599
-0.005	0.00120581	-0.005	0.00078655	-0.005	0.00145958	-0.005	0.000958893	-0.005	0.000971929	-0.005	0.00109809	-0.005	0.000932512	-0.005	0.000601059	-0.005	0.00021271	-0.005	0.000636297	-0.005	0.000678847	-0.005	0.000379927	-0.005	0.00054634
0	0.00144005	0	0.00106212	0	0.00167862	0	0.00143821	0	0.000526816	0	0.00106147	0	0.000718436	0	0.000759615	0	0.000260115	0	0.000499677	0	0.000196939	0	0.000396747	0	0.000423259
0.005	0.000610648	0.005	0.000977775	0.005	0.00125242	0.005	0.0010417	0.005	0.000914606	0.005	0.000766057	0.005	0.000461108	0.005	0.000215905	0.005	0.000367698	0.005	0.00047742	0.005	0.000470053	0.005	0.000482809	0.005	0.000441864
0.01	0.00129766	0.01	0.00112596	0.01	0.00151498	0.01	0.00121128	0.01	0.00053221	0.01	0.000610823	0.01	0.000599143	0.01	0.000829219	0.01	0.000317762	0.01	0.000270844	0.01	0.000387978	0.01	0.00031501	0.01	0.000513553
0.015	0.00109414	0.015	0.000985432	0.015	0.00196655	0.015	0.000940979	0.015	0.000517675	0.015	0.000692217	0.015	0.000579028	0.015	0.000342417	0.015	0.00045082	0.015	0.000378911	0.015	0.000365431	0.015	0.000475708	0.015	0.000132726
0.02	0.00127688	0.02	0.000769429	0.02	0.00157292	0.02	0.000987605	0.02	0.000838276	0.02	0.00130443	0.02	0.000581173	0.02	0.000735547	0.02	0.000302352	0.02	0.000696353	0.02	0.000327777	0.02	0.000428509	0.02	0.000475508
0.025	0.000944665	0.025	0.000746091	0.025	0.00101908	0.025	0.000956875	0.025	0.000860396	0.025	0.000630111	0.025	0.00060878	0.025	0.000893443	0.025	0.000251249	0.025	0.000351575	0.025	0.00040746	0.025	0.000438372	0.025	0.000248005
0.03	0.00107672	0.03	0.000660165	0.03	0.00147244	0.03	0.000830041	0.03	0.000641422	0.03	0.000713397	0.03	0.000479323	0.03	0.000500337	0.03	0.000199801	0.03	0.00059419	0.03	0.000171806	0.03	0.000678962	0.03	0.000141501
0.035	0.00108521	0.035	0.00127339	0.035	0.00113492	0.035	0.000859803	0.035	0.000835574	0.035	0.0011612	0.035	0.000951879	0.035	0.000389049	0.035	0.000143643	0.035	0.000411501	0.035	0.000213717	0.035	0.000785059	0.035	0.000669342
0.04	0.000988015	0.04	0.00104821	0.04	0.000858309	0.04	0.00078432	0.04	0.000650228	0.04	0.000716383	0.04	0.000661693	0.04	0.000289691	0.04	0.000318567	0.04	0.000352738	0.04	0.000381571	0.04	0.000741929	0.04	0.000242017
0.045	0.00105792	0.045	0.000825412	0.045	0.000856749	0.045	0.000615815	0.045	0.000915126	0.045	0.00079701	0.045	0.000553332	0.045	0.000816219	0.045	0.000537138	0.045	0.000489022	0.045	0.000405771	0.045	0.000504057	0.045	0.000394903
0.05	0.00111724	0.05	0.000607305	0.05	0.00143869	0.05	0.000738844	0.05	0.000680648	0.05	0.00106466	0.05	0.000670619	0.05	0.000638112	0.05	0.000337492	0.05	0.000393692	0.05	0.000450304	0.05	0.000313667	0.05	0.000174064
0.055	0.000888976	0.055	0.000746238	0.055	0.00141269	0.055	0.000908854	0.055	0.000853819	0.055	0.00118074	0.055	0.000357074	0.055	0.000222187	0.055	0.000311086	0.055	0.000616669	0.055	0.000571167	0.055	0.000249329	0.055	0.000523345
0.06	0.000449486	0.06	0.00111067	0.06	0.0011055	0.06	0.000584426	0.06	0.000573917	0.06	0.000548566	0.06	0.00047017	0.06	0.000378043	0.06	0.000633731	0.06	0.000498278	0.06	0.000467729	0.06	0.000278968	0.06	0.000289488
0.065	0.000423386	0.065	0.00143525	0.065	0.00139728	0.065	0.00098997	0.065	0.000833075	0.065	0.000669648	0.065	0.000479738	0.065	0.0002431	0.065	0.0002115	0.065	0.000235735	0.065	0.000157742	0.065	0.00088317	0.065	0.000290536
0.07	0.000777842	0.07	0.00126078	0.07	0.00148684	0.07	0.000468649	0.07	0.000828517	0.07	0.000875271	0.07	0.00033411	0.07	0.000606395	0.07	0.000108573	0.07	0.000511126	0.07	0.000142889	0.07	0.000511239	0.07	0.000160042
0.075	0.000519927	0.075	0.00121098	0.075	0.0015528	0.075	0.000921304	0.075	0.000902944	0.075	0.000603964	0.075	0.000986294	0.075	0.00110481	0.075	0.000238146	0.075	0.000415315	0.075	0.000208317	0.075	0.000628936	0.075	0.000388532
0.08	0.000839619	0.08	0.00141493	0.08	0.000852933	0.08	0.00112098	0.08	0.000877769	0.08	0.000756825	0.08	0.000744746	0.08	0.000562167	0.08	0.000468336	0.08	0.00032298	0.08	0.000286116	0.08	0.000299735	0.08	0.000273445
0.085	0.000931744	0.085	0.00102671	0.085	0.00100179	0.085	0.000616339	0.085	0.0010461	0.085	0.000712931	0.085	0.000508333	0.085	0.000736665	0.085	0.000188534	0.085	0.000368906	0.085	0.000196737	0.085	0.000508953	0.085	0.000208278
0.09	0.000363952	0.09	0.000933284	0.09	0.00101191	0.09	0.000901691	0.09	0.000848299	0.09	0.000774402	0.09	0.00107194	0.09	0.000542192	0.09	0.000265275	0.09	0.000614952	0.09	0.000181678	0.09	0.000538286	0.09	0.000148382

## Sheet: Fig.3h
x	y	x	y
-0.42	0.0166584	-0.42	0.0152268	-0.42	0.0101562	-0.42	0.00635219	-0.42	0.00605954	-0.42	0.0102708	-0.42	0.0114418	-0.42	0.00849761	-0.42	0.00380488	-0.42	0.00307049	-0.42	0.00489878	-0.42	0.00417635	-0.42	0.00408688
-0.415	0.0170087	-0.415	0.0125086	-0.415	0.0109083	-0.415	0.00668807	-0.415	0.00457252	-0.415	0.00941694	-0.415	0.0102414	-0.415	0.00744957	-0.415	0.00340895	-0.415	0.00301746	-0.415	0.00599692	-0.415	0.00379226	-0.415	0.00373931
-0.41	0.0160474	-0.41	0.0131691	-0.41	0.0101633	-0.41	0.00749324	-0.41	0.00493466	-0.41	0.00900761	-0.41	0.0113107	-0.41	0.00806104	-0.41	0.00377718	-0.41	0.00260493	-0.41	0.00550918	-0.41	0.00400506	-0.41	0.00427903
-0.405	0.0169542	-0.405	0.0142479	-0.405	0.0103686	-0.405	0.0067071	-0.405	0.00505581	-0.405	0.0124623	-0.405	0.0100234	-0.405	0.00800319	-0.405	0.00337305	-0.405	0.00311964	-0.405	0.00480992	-0.405	0.00367554	-0.405	0.00414967
-0.4	0.0179537	-0.4	0.0146513	-0.4	0.0100452	-0.4	0.00639261	-0.4	0.00544475	-0.4	0.00976509	-0.4	0.0104318	-0.4	0.00818009	-0.4	0.00319041	-0.4	0.00304409	-0.4	0.00487081	-0.4	0.0030709	-0.4	0.00388742
-0.395	0.017431	-0.395	0.0136766	-0.395	0.00997906	-0.395	0.00528998	-0.395	0.00626012	-0.395	0.00940443	-0.395	0.00978464	-0.395	0.00827711	-0.395	0.00414542	-0.395	0.00293867	-0.395	0.00534879	-0.395	0.00298921	-0.395	0.00438252
-0.39	0.0171558	-0.39	0.0137114	-0.39	0.0103568	-0.39	0.00660377	-0.39	0.00483933	-0.39	0.0103827	-0.39	0.00987313	-0.39	0.00756506	-0.39	0.00322534	-0.39	0.0023857	-0.39	0.00469773	-0.39	0.00427213	-0.39	0.00378702
-0.385	0.0159859	-0.385	0.0138825	-0.385	0.0095237	-0.385	0.00694342	-0.385	0.0060044	-0.385	0.00814367	-0.385	0.0100223	-0.385	0.00727555	-0.385	0.00372672	-0.385	0.00275015	-0.385	0.00461012	-0.385	0.00389072	-0.385	0.0041465
-0.38	0.0175072	-0.38	0.0147495	-0.38	0.00948711	-0.38	0.00574348	-0.38	0.00458857	-0.38	0.0103139	-0.38	0.0100611	-0.38	0.00696689	-0.38	0.00365478	-0.38	0.00340994	-0.38	0.00396379	-0.38	0.00348645	-0.38	0.0042638
-0.375	0.0187087	-0.375	0.0138937	-0.375	0.0101661	-0.375	0.00640723	-0.375	0.00469622	-0.375	0.00918714	-0.375	0.00996163	-0.375	0.00813768	-0.375	0.00332894	-0.375	0.00269428	-0.375	0.00501951	-0.375	0.00376588	-0.375	0.00447147
-0.37	0.0185013	-0.37	0.0127943	-0.37	0.00999872	-0.37	0.00581937	-0.37	0.00447473	-0.37	0.00810025	-0.37	0.00912449	-0.37	0.00776053	-0.37	0.00320338	-0.37	0.00261119	-0.37	0.00467108	-0.37	0.00348114	-0.37	0.00421961
-0.365	0.0167252	-0.365	0.0130352	-0.365	0.010227	-0.365	0.00593532	-0.365	0.00466233	-0.365	0.00886364	-0.365	0.00975118	-0.365	0.00829863	-0.365	0.00346847	-0.365	0.00234322	-0.365	0.00509786	-0.365	0.00341289	-0.365	0.00407271
-0.36	0.0173829	-0.36	0.0147699	-0.36	0.00976743	-0.36	0.00627793	-0.36	0.00448842	-0.36	0.0090657	-0.36	0.00935565	-0.36	0.00832889	-0.36	0.00270151	-0.36	0.00248329	-0.36	0.0040755	-0.36	0.00352152	-0.36	0.00375346
-0.355	0.0169931	-0.355	0.0134368	-0.355	0.0101333	-0.355	0.0066476	-0.355	0.00512849	-0.355	0.00857172	-0.355	0.0111996	-0.355	0.007249	-0.355	0.00315298	-0.355	0.00272401	-0.355	0.00402797	-0.355	0.0028701	-0.355	0.00362122
-0.35	0.0160115	-0.35	0.0137574	-0.35	0.0110276	-0.35	0.00437525	-0.35	0.00561323	-0.35	0.0079833	-0.35	0.0108679	-0.35	0.00859765	-0.35	0.00291985	-0.35	0.00258464	-0.35	0.00401813	-0.35	0.00356687	-0.35	0.00332676
-0.345	0.0162039	-0.345	0.0125947	-0.345	0.0102214	-0.345	0.00574011	-0.345	0.00521915	-0.345	0.00852966	-0.345	0.00933587	-0.345	0.00825569	-0.345	0.00300688	-0.345	0.00291824	-0.345	0.00454821	-0.345	0.00289026	-0.345	0.00328898
-0.34	0.0179306	-0.34	0.0135589	-0.34	0.00803324	-0.34	0.00668901	-0.34	0.00496999	-0.34	0.00940382	-0.34	0.0106479	-0.34	0.00995162	-0.34	0.0033337	-0.34	0.00234061	-0.34	0.00545788	-0.34	0.00358959	-0.34	0.00364549
-0.335	0.0183065	-0.335	0.0138744	-0.335	0.0106309	-0.335	0.00628718	-0.335	0.00565128	-0.335	0.00890236	-0.335	0.01129	-0.335	0.00783383	-0.335	0.00364184	-0.335	0.0027224	-0.335	0.00380856	-0.335	0.00332505	-0.335	0.00352025
-0.33	0.0175699	-0.33	0.0116304	-0.33	0.00808324	-0.33	0.00582117	-0.33	0.00621015	-0.33	0.00890092	-0.33	0.0114976	-0.33	0.00757263	-0.33	0.00333394	-0.33	0.00223222	-0.33	0.00366012	-0.33	0.00281752	-0.33	0.00359607
-0.325	0.0160476	-0.325	0.0139539	-0.325	0.00991975	-0.325	0.00573776	-0.325	0.00505723	-0.325	0.00990089	-0.325	0.010352	-0.325	0.008014	-0.325	0.0027371	-0.325	0.00183485	-0.325	0.00352851	-0.325	0.00251561	-0.325	0.00387291
-0.32	0.0165416	-0.32	0.0129444	-0.32	0.00891377	-0.32	0.00698888	-0.32	0.00483919	-0.32	0.00910935	-0.32	0.0116654	-0.32	0.0070271	-0.32	0.00275779	-0.32	0.00218499	-0.32	0.00394962	-0.32	0.00279922	-0.32	0.00395354
-0.315	0.017267	-0.315	0.0108635	-0.315	0.00932061	-0.315	0.00587218	-0.315	0.00599045	-0.315	0.0109014	-0.315	0.0139245	-0.315	0.00746504	-0.315	0.00237262	-0.315	0.00210039	-0.315	0.00311051	-0.315	0.00304503	-0.315	0.00356929
-0.31	0.0148436	-0.31	0.012491	-0.31	0.0119494	-0.31	0.00429032	-0.31	0.00506498	-0.31	0.00979733	-0.31	0.0115504	-0.31	0.00935627	-0.31	0.00271518	-0.31	0.00261241	-0.31	0.00339994	-0.31	0.00265607	-0.31	0.00360276
-0.305	0.0162219	-0.305	0.0152385	-0.305	0.0105206	-0.305	0.00543637	-0.305	0.00585165	-0.305	0.0113792	-0.305	0.0137149	-0.305	0.00859721	-0.305	0.0031978	-0.305	0.00249368	-0.305	0.0031614	-0.305	0.0031159	-0.305	0.00331802
-0.3	0.0165426	-0.3	0.015582	-0.3	0.0103971	-0.3	0.00666581	-0.3	0.00512064	-0.3	0.0113521	-0.3	0.0128264	-0.3	0.00904588	-0.3	0.00331573	-0.3	0.00267583	-0.3	0.00388102	-0.3	0.00251109	-0.3	0.0033376
-0.295	0.0169297	-0.295	0.0165906	-0.295	0.0107816	-0.295	0.00771167	-0.295	0.00588193	-0.295	0.0107869	-0.295	0.0151592	-0.295	0.0113665	-0.295	0.00339422	-0.295	0.00304056	-0.295	0.00379163	-0.295	0.0026107	-0.295	0.0037721
-0.29	0.0184784	-0.29	0.0155816	-0.29	0.0100889	-0.29	0.00605679	-0.29	0.00560184	-0.29	0.0122533	-0.29	0.0165527	-0.29	0.0117795	-0.29	0.00234548	-0.29	0.00362064	-0.29	0.00315375	-0.29	0.00246213	-0.29	0.0033696
-0.285	0.0175916	-0.285	0.0155434	-0.285	0.0106325	-0.285	0.00624679	-0.285	0.00592176	-0.285	0.0133474	-0.285	0.0166565	-0.285	0.0113796	-0.285	0.00466387	-0.285	0.00317408	-0.285	0.0041881	-0.285	0.00336832	-0.285	0.00419315
-0.28	0.0183467	-0.28	0.0173885	-0.28	0.0120883	-0.28	0.00668378	-0.28	0.00675393	-0.28	0.0135104	-0.28	0.0150222	-0.28	0.0139342	-0.28	0.00338634	-0.28	0.00358711	-0.28	0.00377042	-0.28	0.00295152	-0.28	0.00417625
-0.275	0.0186013	-0.275	0.0177951	-0.275	0.0134537	-0.275	0.00567544	-0.275	0.00664795	-0.275	0.0169565	-0.275	0.0190573	-0.275	0.013686	-0.275	0.00372144	-0.275	0.00369335	-0.275	0.00451942	-0.275	0.00381465	-0.275	0.00392984
-0.27	0.0194604	-0.27	0.0174879	-0.27	0.0122421	-0.27	0.00616982	-0.27	0.0077371	-0.27	0.0153499	-0.27	0.0178624	-0.27	0.0139405	-0.27	0.00432812	-0.27	0.00376022	-0.27	0.00426464	-0.27	0.00398951	-0.27	0.00369971
-0.265	0.0208847	-0.265	0.0189612	-0.265	0.0139364	-0.265	0.00813728	-0.265	0.00848496	-0.265	0.0160728	-0.265	0.0217371	-0.265	0.0148137	-0.265	0.00449759	-0.265	0.00434361	-0.265	0.00402605	-0.265	0.00407204	-0.265	0.0036139
-0.26	0.0223205	-0.26	0.0191992	-0.26	0.0123184	-0.26	0.00859167	-0.26	0.00855235	-0.26	0.0140436	-0.26	0.0204902	-0.26	0.0153717	-0.26	0.00378323	-0.26	0.00438218	-0.26	0.00522369	-0.26	0.004837	-0.26	0.00461474
-0.255	0.0223909	-0.255	0.0202578	-0.255	0.0162451	-0.255	0.0098766	-0.255	0.00750414	-0.255	0.0148922	-0.255	0.0190622	-0.255	0.0144325	-0.255	0.00448816	-0.255	0.00400538	-0.255	0.00530066	-0.255	0.0036108	-0.255	0.00408884
-0.25	0.0240641	-0.25	0.0216728	-0.25	0.0161047	-0.25	0.00906094	-0.25	0.00798021	-0.25	0.0165073	-0.25	0.0212745	-0.25	0.0157157	-0.25	0.0055637	-0.25	0.00369211	-0.25	0.00428615	-0.25	0.00360951	-0.25	0.00398849
-0.245	0.0215841	-0.245	0.0242181	-0.245	0.0171582	-0.245	0.0102283	-0.245	0.00945635	-0.245	0.0174942	-0.245	0.0231603	-0.245	0.0149398	-0.245	0.00462766	-0.245	0.00488429	-0.245	0.0051445	-0.245	0.00373688	-0.245	0.00415044
-0.24	0.0219346	-0.24	0.0211842	-0.24	0.0190424	-0.24	0.00998977	-0.24	0.0101883	-0.24	0.0155234	-0.24	0.0201338	-0.24	0.015869	-0.24	0.0053012	-0.24	0.00447249	-0.24	0.00486933	-0.24	0.00404301	-0.24	0.00484744
-0.235	0.0257834	-0.235	0.022988	-0.235	0.0187282	-0.235	0.0101333	-0.235	0.0101502	-0.235	0.0175628	-0.235	0.0220677	-0.235	0.0167236	-0.235	0.00507105	-0.235	0.00421138	-0.235	0.00500834	-0.235	0.00401714	-0.235	0.00464882
-0.23	0.0278181	-0.23	0.0232619	-0.23	0.0188896	-0.23	0.0103339	-0.23	0.0124734	-0.23	0.0188908	-0.23	0.0223739	-0.23	0.0133925	-0.23	0.00585741	-0.23	0.0047533	-0.23	0.00533772	-0.23	0.00540625	-0.23	0.00449678
-0.225	0.0275494	-0.225	0.0254771	-0.225	0.0172158	-0.225	0.0100227	-0.225	0.0108063	-0.225	0.0174662	-0.225	0.0236974	-0.225	0.0173454	-0.225	0.00579458	-0.225	0.0045799	-0.225	0.00445196	-0.225	0.00387762	-0.225	0.0048638
-0.22	0.0322559	-0.22	0.0244788	-0.22	0.0176335	-0.22	0.0109967	-0.22	0.0111784	-0.22	0.017668	-0.22	0.0209646	-0.22	0.016477	-0.22	0.00648379	-0.22	0.0036747	-0.22	0.00502217	-0.22	0.00438108	-0.22	0.00514112
-0.215	0.0296477	-0.215	0.0245921	-0.215	0.0175305	-0.215	0.0110914	-0.215	0.0100821	-0.215	0.0186748	-0.215	0.0209705	-0.215	0.0149837	-0.215	0.00514997	-0.215	0.00378133	-0.215	0.00466314	-0.215	0.00395346	-0.215	0.00411503
-0.21	0.0327081	-0.21	0.0260205	-0.21	0.016925	-0.21	0.0102507	-0.21	0.0108845	-0.21	0.0207331	-0.21	0.0223941	-0.21	0.0150761	-0.21	0.00418013	-0.21	0.00463063	-0.21	0.00409455	-0.21	0.00361811	-0.21	0.00483455
-0.205	0.0325788	-0.205	0.0255444	-0.205	0.0180004	-0.205	0.0103117	-0.205	0.00881001	-0.205	0.0179383	-0.205	0.0229347	-0.205	0.0127487	-0.205	0.00531213	-0.205	0.00434156	-0.205	0.00480312	-0.205	0.00393142	-0.205	0.00413176
-0.2	0.0302647	-0.2	0.0228748	-0.2	0.0189009	-0.2	0.00922599	-0.2	0.00955479	-0.2	0.018732	-0.2	0.0191611	-0.2	0.0124237	-0.2	0.0041727	-0.2	0.0042607	-0.2	0.00510403	-0.2	0.00445531	-0.2	0.00377545
-0.195	0.0306379	-0.195	0.0236352	-0.195	0.0176039	-0.195	0.0102199	-0.195	0.0111799	-0.195	0.0187931	-0.195	0.020068	-0.195	0.011101	-0.195	0.0038857	-0.195	0.00431388	-0.195	0.00573502	-0.195	0.00381372	-0.195	0.00418186
-0.19	0.0293649	-0.19	0.0226892	-0.19	0.0140631	-0.19	0.0103316	-0.19	0.0108966	-0.19	0.0163108	-0.19	0.0181332	-0.19	0.0111667	-0.19	0.00426542	-0.19	0.00397437	-0.19	0.00478932	-0.19	0.00428826	-0.19	0.00400875
-0.185	0.0312947	-0.185	0.0230116	-0.185	0.0163251	-0.185	0.00809785	-0.185	0.0111822	-0.185	0.0187637	-0.185	0.0166656	-0.185	0.0105631	-0.185	0.00389972	-0.185	0.00441002	-0.185	0.00435515	-0.185	0.00373953	-0.185	0.0045596
-0.18	0.0311699	-0.18	0.0228055	-0.18	0.0156349	-0.18	0.00867085	-0.18	0.00949759	-0.18	0.0162809	-0.18	0.0170644	-0.18	0.0102941	-0.18	0.00518765	-0.18	0.00402078	-0.18	0.00415138	-0.18	0.00318162	-0.18	0.00292653
-0.175	0.0286664	-0.175	0.0194785	-0.175	0.014082	-0.175	0.00753559	-0.175	0.0101926	-0.175	0.0145048	-0.175	0.0160075	-0.175	0.01019	-0.175	0.00415837	-0.175	0.00420266	-0.175	0.0047203	-0.175	0.00340121	-0.175	0.00322683
-0.17	0.0283753	-0.17	0.0207449	-0.17	0.0138205	-0.17	0.00975189	-0.17	0.010329	-0.17	0.0125825	-0.17	0.01711	-0.17	0.00889121	-0.17	0.00407262	-0.17	0.00366262	-0.17	0.00432068	-0.17	0.00337739	-0.17	0.00419771
-0.165	0.0257276	-0.165	0.019041	-0.165	0.0124526	-0.165	0.00914074	-0.165	0.00957225	-0.165	0.0129235	-0.165	0.0135638	-0.165	0.00992455	-0.165	0.0036222	-0.165	0.00470747	-0.165	0.00506079	-0.165	0.00346927	-0.165	0.00371421
-0.16	0.0261933	-0.16	0.0161705	-0.16	0.0120974	-0.16	0.0078958	-0.16	0.00819175	-0.16	0.0112012	-0.16	0.0109557	-0.16	0.00852293	-0.16	0.00349386	-0.16	0.0037563	-0.16	0.00433765	-0.16	0.00296885	-0.16	0.00324201
-0.155	0.0247798	-0.155	0.014129	-0.155	0.0120115	-0.155	0.0072252	-0.155	0.00959756	-0.155	0.0108699	-0.155	0.0108289	-0.155	0.0076216	-0.155	0.00284919	-0.155	0.00313466	-0.155	0.00353725	-0.155	0.0027533	-0.155	0.00320186
-0.15	0.0248901	-0.15	0.0143705	-0.15	0.0117141	-0.15	0.00815408	-0.15	0.00712229	-0.15	0.0102166	-0.15	0.00959121	-0.15	0.00791846	-0.15	0.0025603	-0.15	0.00263048	-0.15	0.00341389	-0.15	0.00241455	-0.15	0.00250051
-0.145	0.023182	-0.145	0.016542	-0.145	0.00977639	-0.145	0.00668402	-0.145	0.0065547	-0.145	0.00813883	-0.145	0.00997119	-0.145	0.00671664	-0.145	0.00281703	-0.145	0.00350547	-0.145	0.00410132	-0.145	0.0029845	-0.145	0.00232363
-0.14	0.0220139	-0.14	0.013397	-0.14	0.0117123	-0.14	0.0079445	-0.14	0.00600522	-0.14	0.00890961	-0.14	0.00773296	-0.14	0.00500396	-0.14	0.00287781	-0.14	0.00282809	-0.14	0.00338229	-0.14	0.00229526	-0.14	0.00250043
-0.135	0.0209846	-0.135	0.0122086	-0.135	0.00866169	-0.135	0.00658222	-0.135	0.00671419	-0.135	0.00863335	-0.135	0.00674707	-0.135	0.00465272	-0.135	0.00267761	-0.135	0.00316018	-0.135	0.00244043	-0.135	0.00257615	-0.135	0.00236509
-0.13	0.0163431	-0.13	0.0116562	-0.13	0.00743031	-0.13	0.00699613	-0.13	0.00675558	-0.13	0.00713031	-0.13	0.0068843	-0.13	0.00526778	-0.13	0.00269659	-0.13	0.00269776	-0.13	0.00280521	-0.13	0.00258396	-0.13	0.00179959
-0.125	0.0142139	-0.125	0.010371	-0.125	0.00776354	-0.125	0.00646159	-0.125	0.00504069	-0.125	0.00750125	-0.125	0.00729244	-0.125	0.00373627	-0.125	0.00208248	-0.125	0.00256058	-0.125	0.00317495	-0.125	0.002611	-0.125	0.00233611
-0.12	0.0157431	-0.12	0.0102331	-0.12	0.00707181	-0.12	0.00513382	-0.12	0.00538317	-0.12	0.00606177	-0.12	0.00572964	-0.12	0.0045801	-0.12	0.00178468	-0.12	0.0020461	-0.12	0.00256215	-0.12	0.00216235	-0.12	0.0016665
-0.115	0.0143914	-0.115	0.00811441	-0.115	0.00554011	-0.115	0.00381541	-0.115	0.00458265	-0.115	0.00566961	-0.115	0.00472846	-0.115	0.00361444	-0.115	0.00149207	-0.115	0.00242791	-0.115	0.00222567	-0.115	0.00180108	-0.115	0.00214827
-0.11	0.0138772	-0.11	0.00712091	-0.11	0.00565564	-0.11	0.00524021	-0.11	0.00375984	-0.11	0.00564073	-0.11	0.00570611	-0.11	0.00287307	-0.11	0.00181612	-0.11	0.0018864	-0.11	0.00255073	-0.11	0.00183495	-0.11	0.00161035
-0.105	0.0105422	-0.105	0.00782415	-0.105	0.00624929	-0.105	0.00332203	-0.105	0.0029681	-0.105	0.00562816	-0.105	0.00382974	-0.105	0.00426789	-0.105	0.00137241	-0.105	0.0018337	-0.105	0.00163536	-0.105	0.00186776	-0.105	0.0015234
-0.1	0.0100077	-0.1	0.00800919	-0.1	0.0046606	-0.1	0.00420905	-0.1	0.00385325	-0.1	0.00526245	-0.1	0.00314712	-0.1	0.00284516	-0.1	0.00119061	-0.1	0.001894	-0.1	0.00163127	-0.1	0.00159303	-0.1	0.00129947
-0.095	0.00903778	-0.095	0.00707925	-0.095	0.00298489	-0.095	0.00444176	-0.095	0.00205237	-0.095	0.00289978	-0.095	0.00293873	-0.095	0.00169191	-0.095	0.00110008	-0.095	0.00163684	-0.095	0.00257298	-0.095	0.000996411	-0.095	0.00100026
-0.09	0.00793254	-0.09	0.00545096	-0.09	0.00460765	-0.09	0.00314996	-0.09	0.00186355	-0.09	0.00264727	-0.09	0.00221167	-0.09	0.00172174	-0.09	0.000775928	-0.09	0.001374	-0.09	0.0012826	-0.09	0.00053455	-0.09	0.000849335
-0.085	0.00778395	-0.085	0.00433106	-0.085	0.00411357	-0.085	0.00208185	-0.085	0.00238538	-0.085	0.00217439	-0.085	0.00243856	-0.085	0.00232638	-0.085	0.000701669	-0.085	0.00110073	-0.085	0.000466731	-0.085	0.00121889	-0.085	0.000868838
-0.08	0.00681416	-0.08	0.00491648	-0.08	0.00307985	-0.08	0.00256825	-0.08	0.00198454	-0.08	0.00206212	-0.08	0.00277832	-0.08	0.00187464	-0.08	0.000949603	-0.08	0.00127675	-0.08	0.000717357	-0.08	0.000887686	-0.08	0.00100697
-0.075	0.00573151	-0.075	0.00406597	-0.075	0.0021614	-0.075	0.00255796	-0.075	0.00205352	-0.075	0.00176334	-0.075	0.00151199	-0.075	0.0014551	-0.075	0.000639883	-0.075	0.00121145	-0.075	0.000971429	-0.075	0.00078386	-0.075	0.0006088
-0.07	0.00434005	-0.07	0.00267873	-0.07	0.00234424	-0.07	0.00190276	-0.07	0.001879	-0.07	0.000917606	-0.07	0.00129236	-0.07	0.000610905	-0.07	0.000456176	-0.07	0.000904335	-0.07	0.00116134	-0.07	0.000826158	-0.07	0.000565619
-0.065	0.00353992	-0.065	0.00176023	-0.065	0.00224302	-0.065	0.00134207	-0.065	0.00148031	-0.065	0.000983212	-0.065	0.00125514	-0.065	0.000722336	-0.065	0.000381627	-0.065	0.000939713	-0.065	0.000820705	-0.065	0.000498219	-0.065	0.000287454
-0.06	0.00281768	-0.06	0.00260708	-0.06	0.00152804	-0.06	0.000994905	-0.06	0.000818791	-0.06	0.00122641	-0.06	0.00136504	-0.06	0.000345673	-0.06	0.000360658	-0.06	0.000593856	-0.06	0.000469039	-0.06	0.000367409	-0.06	0.000454009
-0.055	0.00261785	-0.055	0.00201166	-0.055	0.00150656	-0.055	0.0014118	-0.055	0.000414667	-0.055	0.000838029	-0.055	0.000999516	-0.055	0.000581488	-0.055	0.000313966	-0.055	0.000427741	-0.055	0.000512999	-0.055	0.000212806	-0.055	0.000572283
-0.05	0.00249409	-0.05	0.00120144	-0.05	0.0013818	-0.05	0.000788532	-0.05	0.000631222	-0.05	0.000783647	-0.05	0.000917688	-0.05	0.00085188	-0.05	0.000282672	-0.05	0.000496478	-0.05	0.000642478	-0.05	0.000435069	-0.05	0.000296826
-0.045	0.00267456	-0.045	0.00163268	-0.045	0.000692671	-0.045	0.000625729	-0.045	0.000307558	-0.045	0.000932495	-0.045	0.000494617	-0.045	0.00087312	-0.045	0.000110568	-0.045	0.000409191	-0.045	0.000284202	-0.045	0.000459567	-0.045	0.000447993
-0.04	0.00192505	-0.04	0.00109329	-0.04	0.000818536	-0.04	0.000893584	-0.04	0.000494377	-0.04	0.000750323	-0.04	0.000723771	-0.04	0.000279199	-0.04	0.000141956	-0.04	0.000236558	-0.04	0.000556054	-0.04	0.000294085	-0.04	0.000276397
-0.035	0.00142566	-0.035	0.000840288	-0.035	0.00123119	-0.035	0.000726732	-0.035	0.000689477	-0.035	0.000360991	-0.035	0.000642428	-0.035	0.000316146	-0.035	0.000562484	-0.035	0.000139893	-0.035	0.000286857	-0.035	0.0002119	-0.035	0.000234106
-0.03	0.00145689	-0.03	0.00112388	-0.03	0.000614065	-0.03	0.000682623	-0.03	0.00064258	-0.03	0.000671118	-0.03	0.000442483	-0.03	0.000551156	-0.03	0.00023501	-0.03	0.000218793	-0.03	0.000155526	-0.03	0.000370988	-0.03	0.000256848
-0.025	0.00133595	-0.025	0.000712832	-0.025	0.000519863	-0.025	0.000784776	-0.025	0.000115866	-0.025	0.000568927	-0.025	0.000660172	-0.025	0.000114303	-0.025	0.000231162	-0.025	0.000203536	-0.025	0.000148426	-0.025	0.000370824	-0.025	0.000223519
-0.02	0.000775231	-0.02	0.000294767	-0.02	0.000454637	-0.02	0.00070181	-0.02	0.000105167	-0.02	0.000246344	-0.02	0.000252136	-0.02	8.61619e-05	-0.02	0.000210294	-0.02	0.000223992	-0.02	0.000121803	-0.02	0.000399662	-0.02	0.000131951
-0.015	0.00108782	-0.015	0.000608561	-0.015	0.000373374	-0.015	0.000416088	-0.015	0.000170479	-0.015	0.00048688	-0.015	0.00032248	-0.015	0.000299629	-0.015	0.000393688	-0.015	0.000193829	-0.015	9.2088e-05	-0.015	0.000384554	-0.015	0.000168641
-0.01	0.000641194	-0.01	0.000590339	-0.01	0.00069677	-0.01	0.000260951	-0.01	0.000415245	-0.01	0.000578654	-0.01	0.000324905	-0.01	0.000537022	-0.01	0.00026224	-0.01	0.000235538	-0.01	0.000384585	-0.01	0.000400755	-0.01	0.000260829
-0.005	0.000494228	-0.005	0.000398666	-0.005	0.000464774	-0.005	0.000344592	-0.005	0.000216871	-0.005	0.00018389	-0.005	0.000246882	-0.005	0.000125342	-0.005	0.000200372	-0.005	0.000182003	-0.005	0.000198183	-0.005	0.000391047	-0.005	0.000160732
0	0.00131122	0	0.000612415	0	0.000876277	0	0.000329381	0	0.00050221	0	0.000161133	0	0.000309681	0	7.23776e-05	0	5.20524e-05	0	0.000409976	0	0.000213076	0	0.000522174	0	0.000175041
0.005	0.000601766	0.005	0.000634515	0.005	0.000501982	0.005	0.000235981	0.005	0.00042533	0.005	0.000316709	0.005	0.00039848	0.005	0.000295432	0.005	0.000135839	0.005	0.000290703	0.005	0.000148726	0.005	0.000394145	0.005	0.000125125
0.01	0.000529891	0.01	0.000430773	0.01	0.000567524	0.01	0.000530303	0.01	8.1125e-05	0.01	0.000200959	0.01	0.00026405	0.01	0.000558889	0.01	0.000136865	0.01	0.000321685	0.01	3.89387e-05	0.01	0.000490668	0.01	0.000237389
0.015	0.000540749	0.015	0.00078145	0.015	0.00086145	0.015	0.000407265	0.015	0.000278104	0.015	0.000465273	0.015	0.000442133	0.015	9.21514e-05	0.015	0.000102264	0.015	0.000371565	0.015	0.000186438	0.015	0.000341659	0.015	0.000197647
0.02	0.000373386	0.02	0.000622489	0.02	0.000636842	0.02	0.000217046	0.02	1.73858e-05	0.02	0.000573803	0.02	0.000616146	0.02	0.000145397	0.02	0.000202992	0.02	0.000220675	0.02	0.000635534	0.02	0.000254242	0.02	2.62817e-05
0.025	0.000464724	0.025	0.000801716	0.025	0.000598386	0.025	0.000231035	0.025	7.84267e-05	0.025	0.000250931	0.025	0.000282697	0.025	0.000171317	0.025	0.00021833	0.025	0.000202935	0.025	0.000180946	0.025	0.000371508	0.025	0.000245661
0.03	0.000324403	0.03	0.000598452	0.03	0.000649052	0.03	0.000656429	0.03	0.000334997	0.03	0.000146066	0.03	0.000178357	0.03	0.000377263	0.03	0.000457273	0.03	0.000154284	0.03	3.23971e-05	0.03	0.000210705	0.03	0.000283589
0.035	0.000344059	0.035	0.000691534	0.035	0.000383638	0.035	0.000290868	0.035	0.000280142	0.035	0.000219422	0.035	0.000133719	0.035	0.000175758	0.035	0.00014345	0.035	0.000131846	0.035	0.000264195	0.035	0.000326227	0.035	0.000200311
0.04	9.00404e-05	0.04	0.000688745	0.04	0.000368332	0.04	0.000227967	0.04	0.000469136	0.04	0.000280869	0.04	0.000413013	0.04	0.000225481	0.04	0.000108731	0.04	0.000345207	0.04	0.000144951	0.04	0.000198507	0.04	0.000155027
0.045	0.000550271	0.045	0.000898619	0.045	0.000352787	0.045	0.000417948	0.045	0.00045383	0.045	0.000142874	0.045	8.19654e-05	0.045	0.00019044	0.045	0.000225136	0.045	0.000261406	0.045	0.000200295	0.045	0.000276069	0.045	0.000109753
0.05	0.000306041	0.05	0.000851014	0.05	0.000726886	0.05	0.00057377	0.05	0.000545499	0.05	0.000239865	0.05	0.000352365	0.05	0.000485089	0.05	0.000176998	0.05	0.000268236	0.05	0.000214579	0.05	0.000264599	0.05	0.000250702
0.055	0.00052449	0.055	0.000502807	0.055	0.000744409	0.055	0.000616689	0.055	0.000168088	0.055	0.0002322	0.055	0.000391387	0.055	0.000410511	0.055	0.000206834	0.055	0.0001823	0.055	0.000237577	0.055	0.000220284	0.055	0.000124652
0.06	0.000310765	0.06	0.000385855	0.06	0.000448242	0.06	0.000355998	0.06	0.000240806	0.06	0.000124199	0.06	0.000135295	0.06	0.000588533	0.06	0.00012238	0.06	0.000281335	0.06	5.04592e-05	0.06	0.000250793	0.06	0.000157031
0.065	0.000851067	0.065	0.000430993	0.065	0.000131463	0.065	0.000278583	0.065	0.000208602	0.065	0.000163536	0.065	0.000122206	0.065	0.000331026	0.065	0.000106244	0.065	0.000240741	0.065	0.000110859	0.065	0.000327207	0.065	0.000106254
0.07	0.000567187	0.07	0.000677686	0.07	0.00062129	0.07	0.00033238	0.07	0.000270096	0.07	8.64123e-05	0.07	0.000218836	0.07	0.000256181	0.07	5.72418e-05	0.07	0.000152666	0.07	0.000131387	0.07	0.000219646	0.07	2.77707e-05
0.075	0.000559859	0.075	0.000789078	0.075	0.000434252	0.075	0.000264267	0.075	0.000500017	0.075	0.000325392	0.075	0.000178846	0.075	9.36634e-05	0.075	1.89099e-05	0.075	0.000174882	0.075	0.000101312	0.075	0.000135976	0.075	0.000108008
0.08	0.000183227	0.08	0.000382387	0.08	0.000265204	0.08	0.000655682	0.08	0.000318885	0.08	0.000436234	0.08	0.000132817	0.08	0.00027153	0.08	0.000151155	0.08	0.000239479	0.08	0.000162011	0.08	0.000481447	0.08	0.000248748
0.085	0.000415326	0.085	0.000137613	0.085	0.000785107	0.085	0.000305361	0.085	0.000314224	0.085	0.000196537	0.085	0.000308316	0.085	8.03165e-05	0.085	9.15009e-05	0.085	0.000132089	0.085	0.000212391	0.085	0.00030114	0.085	0.000316031
0.09	0.000530034	0.09	0.000337428	0.09	0.000938536	0.09	0.000383653	0.09	0.000114049	0.09	0.000116398	0.09	0.000386917	0.09	7.7181e-05	0.09	0.000183308	0.09	0.000254424	0.09	0.000197538	0.09	0.000350779	0.09	5.29388e-05

## Sheet: Fig.4c
x	y	x	y	x	y	x	y
-0.13165	0.75885	-0.13091	0.37308	-0.12869	0.795	-0.130731	0.451076
-0.12965	0.82846	-0.12891	0.30192	-0.12669	0.88769	-0.12873	0.483856
-0.12765	0.83173	-0.12691	0.23577	-0.12469	0.99904	-0.126729	0.497786
-0.12565	0.60635	-0.12491	0.17587	-0.12269	1.0325	-0.124728	0.513588
-0.12365	0.34942	-0.12291	0.12412	-0.12069	1.05077	-0.122727	0.570598
-0.12165	0.18242	-0.12091	0.08058	-0.11869	1.06731	-0.120726	0.613293
-0.11965	0.12831	-0.11891	0.04527	-0.11669	1.00404	-0.118725	0.688248
-0.11765	0.09248	-0.11691	0.01948	-0.11469	0.84385	-0.116724	0.680198
-0.11565	0.06133	-0.11491	0.0044	-0.11269	0.73019	-0.114723	0.619187
-0.11365	0.03544	-0.11291	0	-0.11069	0.66519	-0.112722	0.632923
-0.11165	0.01886	-0.11091	0	-0.10869	0.61885	-0.110721	0.65986
-0.10965	0.00903	-0.10891	0	-0.10669	0.58577	-0.10872	0.68941
-0.10765	0.0165	-0.10691	0	-0.10469	0.5475	-0.106719	0.731178
-0.10565	0.0279	-0.10491	0	-0.10269	0.50942	-0.104718	0.760116
-0.10365	0.06298	-0.10291	0	-0.10069	0.51115	-0.102717	0.766278
-0.10165	0.1496	-0.10091	0	-0.09869	0.55212	-0.100716	0.74947
-0.09965	0.18604	-0.09891	0	-0.09669	0.32808	-0.0987146	0.718005
-0.09765	0.21846	-0.09691	0	-0.09469	0.14185	-0.0967136	0.649093
-0.09565	0.27962	-0.09491	0	-0.09269	0.03535	-0.0947126	0.58491
-0.09365	0.35192	-0.09291	0	-0.09069	0	-0.0927116	0.551144
-0.09165	0.38846	-0.09091	0	-0.08869	0	-0.0907106	0.504366
-0.08965	0.40269	-0.08891	0	-0.08669	0.04962	-0.0887096	0.468933
-0.08765	0.46481	-0.08691	0	-0.08469	0.13888	-0.0867086	0.416241
-0.08565	0.50769	-0.08491	0	-0.08269	0.22423	-0.0847076	0.361616
-0.08365	0.515	-0.08291	0	-0.08069	0.33308	-0.0827066	0.264794
-0.08165	0.52962	-0.08091	0	-0.07869	0.46635	-0.0807056	0.198873
-0.07965	0.57058	-0.07891	0.07642	-0.07669	0.60269	-0.0787046	0.14791
-0.07765	0.62077	-0.07691	0.13627	-0.07469	0.74058	-0.0767036	0.119968
-0.07565	0.64769	-0.07491	0.20192	-0.07269	0.88269	-0.0747026	0.129715
-0.07365	0.67115	-0.07291	0.27327	-0.07069	1.07462	-0.0727016	0.191937
-0.07165	0.62269	-0.07091	0.34577	-0.06869	1.26192	-0.0707006	0.28996
-0.06965	0.62596	-0.06891	0.41788	-0.06669	1.32692	-0.0686996	0.43547
-0.06765	0.62904	-0.06691	0.64846	-0.06469	1.14288	-0.0666986	0.623516
-0.06565	0.59981	-0.06491	1.01212	-0.06269	0.95	-0.0646976	0.828297
-0.06365	0.59962	-0.06291	0.93615	-0.06069	0.91058	-0.0626966	0.966044
-0.06165	0.60731	-0.06091	0.89192	-0.05869	0.92192	-0.0606956	1.09082
-0.05965	0.5725	-0.05891	0.87481	-0.05669	0.97538	-0.0586946	1.17295
-0.05765	0.55288	-0.05691	0.86365	-0.05469	0.8675	-0.0566936	1.27629
-0.05565	0.53827	-0.05491	0.82885	-0.05269	0.79538	-0.0546926	1.30836
-0.05365	0.52423	-0.05291	0.75365	-0.05069	0.71769	-0.0526916	1.09607
-0.05165	0.505	-0.05091	0.65115	-0.04869	0.62885	-0.0506906	0.93639
-0.04965	0.49942	-0.04891	0.605	-0.04669	0.56173	-0.0486896	0.839952
-0.04765	0.49981	-0.04691	0.60462	-0.04469	0.51538	-0.0466886	0.796478
-0.04565	0.48519	-0.04491	0.66442	-0.04269	0.47231	-0.0446876	0.780716
-0.04365	0.45731	-0.04291	0.86827	-0.04069	0.43096	-0.0426866	0.765337
-0.04165	0.43865	-0.04091	0.81288	-0.03869	0.39077	-0.0406856	0.754282
-0.03965	0.45981	-0.03891	0.76096	-0.03669	0.35135	-0.0386846	0.68147
-0.03765	0.445	-0.03691	0.69192	-0.03469	0.31173	-0.0366836	0.612706
-0.03565	0.435	-0.03491	0.62231	-0.03269	0.2725	-0.0346826	0.539894
-0.03365	0.37654	-0.03291	0.57231	-0.03069	0.23212	-0.0326816	0.499068
-0.03165	0.31865	-0.03091	0.52885	-0.02869	0.1874	-0.0306806	0.46682
-0.02965	0.285	-0.02891	0.48519	-0.02669	0.1419	-0.0286796	0.466753
-0.02765	0.25404	-0.02691	0.45192	-0.02469	0.10638	-0.0266786	0.426054
-0.02565	0.22442	-0.02491	0.42808	-0.02269	0.076	-0.0246776	0.384311
-0.02365	0.20308	-0.02291	0.40327	-0.02069	0.04296	-0.0226766	0.349994
-0.02165	0.18588	-0.02091	0.36654	-0.01869	0.03463	-0.0206756	0.295305
-0.01965	0.16315	-0.01891	0.30577	-0.01669	0.02721	-0.0186746	0.223032
-0.01765	0.13896	-0.01691	0.25788	-0.01469	0.02069	-0.0166736	0.143005
-0.01565	0.11185	-0.01491	0.22385	-0.01269	0.01505	-0.0146726	0.0939624
-0.01365	0.08665	-0.01291	0.18894	-0.01069	0.01031	-0.0126716	0.0725751
-0.01165	0.06496	-0.01091	0.15256	-0.00869	0.00646	-0.0106706	0.0554079
-0.00965	0.04604	-0.00891	0.11463	-0.00669	0.00351	-0.00866959	0.0263887
-0.00765	0.03027	-0.00691	0.07515	-0.00469	0.00145	-0.00666859	0.0134639
-0.00565	0.01851	-0.00491	0.03467	-0.00269	0.000286731	-0.00466759	0.00685854
-0.00365	0.0098	-0.00291	0.00779	-0.00069	0	-0.00266659	0.00236366
-0.00165	0.00445	-0.00091	0	0.00131	0	-0.000665588	0.000222167
0.00035	0.00689	0.00109	0	0.00331	0	0.00133541	-1.1179e-05
0.00235	0.01911	0.00309	0	0.00531	0	0.00333641	3.00124e-06
0.00435	0.0319	0.00509	0	0.00731	0	0.00533741	-7.991e-07
0.00635	0.04467	0.00709	0	0.00931	0	0.00733841	2.12758e-07
0.00835	0.05879	0.00909	0	0.01131	0	0.00933941	-5.66441e-08
0.01035	0.07981	0.01109	0	0.01331	0	0.0113404	1.50803e-08
0.01235	0.11275	0.01309	0	0.01531	0	0.0133414	-4.01464e-09
0.01435	0.149	0.01509	0	0.01731	0	0.0153424	1.06873e-09
0.01635	0.18358	0.01709	0	0.01931	0	0.0173434	-2.84495e-10
0.01835	0.22635	0.01909	0	0.02131	0	0.0193444	7.57292e-11
0.02035	0.26615	0.02109	0	0.02331	0	0.0213454	-2.01575e-11
0.02235	0.29538	0.02309	0	0.02531	0	0.0233464	5.36528e-12
0.02435	0.3375	0.02509	0	0.02731	0	0.0253474	-1.42803e-12
0.02635	0.41096	0.02709	0	0.02931	0	0.0273484	3.80122e-13
0.02835	0.47673	0.02909	0	0.03131	0	0.0293494	-1.01376e-13
0.03035	0.55038	0.03109	5.36538e-05	0.03331	0	0.0313504	2.77627e-14
0.03235	0.60673	0.03309	0.00421	0.03531	0	0.0333514	-1.02982e-14
0.03435	0.67558	0.03509	0.015	0.03731	0	0.0353524	1.35428e-14
0.03635	0.68865	0.03709	0.03242	0.03931	0	0.0373534	-4.37001e-14
0.03835	0.74269	0.03909	0.05656	0.04131	0	0.0393544	1.60452e-13
0.04035	0.77	0.04109	0.09037	0.04331	0	0.0413554	-5.95053e-13
0.04235	0.80885	0.04309	0.13535	0.04531	0	0.0433564	2.20833e-12
0.04435	0.82808	0.04509	0.19088	0.04731	0	0.0453574	-8.19547e-12
0.04635	0.79385	0.04709	0.25308	0.04931	0.000541538	0.0473584	3.04136e-11
0.04835	0.79885	0.04909	0.31923	0.05131	0.00497	0.0493594	-1.12861e-10
0.05035	0.81404	0.05109	0.41269	0.05331	0.01385	0.0513604	4.18792e-10
0.05235	0.82135	0.05309	0.57846	0.05531	0.03404	0.0533614	-1.55394e-09
0.05435	0.77808	0.05509	0.78365	0.05731	0.07583	0.0553624	5.76567e-09
0.05635	0.71942	0.05709	0.87942	0.05931	0.13304	0.0573634	-2.13917e-08
0.05835	0.65885	0.05909	0.94327	0.06131	0.20769	0.0593644	7.93635e-08
0.06035	0.59942	0.06109	0.99288	0.06331	0.29981	0.0613654	-2.94425e-07
0.06235	0.56538	0.06309	0.995	0.06531	0.44135	0.0633664	1.09222e-06
0.06435	0.60538	0.06509	0.89904	0.06731	0.65327	0.0653674	-4.05155e-06
0.06635	0.71615	0.06709	0.82538	0.06931	0.9125	0.0673684	1.50284e-05
0.06835	0.80538	0.06909	0.74577	0.07131	0.95077	0.0693694	3.66742e-05
0.07035	0.93865	0.07109	0.68981	0.07331	0.91442	0.0713704	0.00819751
0.07235	1.0225	0.07309	0.6425	0.07531	0.92019	0.0733714	0.0657908
0.07435	0.99423	0.07509	0.60173	0.07731	0.94173	0.0753724	0.220487
0.07635	0.99635	0.07709	0.56731	0.07931	0.98077	0.0773734	0.350962
0.07835	0.99731	0.07909	0.53731	0.08131	1.02269	0.0793744	0.449557
0.08035	0.97615	0.08109	0.52115	0.08331	1.05615	0.0813754	0.525116
0.08235	0.995	0.08309	0.53308	0.08531	1.02615	0.0833764	0.617278
0.08435	1.06577	0.08509	0.60577	0.08731	0.98173	0.0853774	0.731436
0.08635	1.10558	0.08709	0.58923	0.08931	0.90038	0.0873784	0.844251
0.08835	1.03673	0.08909	0.54615	0.09131	0.82212	0.0893794	0.918954
0.09035	1.03692	0.09109	0.51962	0.09331	0.76346	0.0913804	0.887037
0.09235	0.92615	0.09309	0.50942	0.09531	0.72635	0.0933814	0.885346
0.09435	0.90442	0.09509	0.52635	0.09731	0.70827	0.0953824	0.804366
0.09635	0.91442	0.09709	0.5975	0.09931	0.73327	0.0973834	0.765418
0.09835	0.90519	0.09909	0.7875	0.10131	0.83058	0.0993844	0.722549
0.10035	0.88654	0.10109	1.09615	0.10331	0.91192	0.101385	0.705546
0.10235	0.88904	0.10309	1.27692	0.10531	1.00923	0.103386	0.688264
0.10435	0.90423	0.10509	1.35788	0.10731	1.06615	0.105387	0.679222
0.10635	0.83615	0.10709	1.30058	0.10931	1.07731	0.107388	0.698634
0.10835	0.82846	0.10909	1.22788	0.11131	1.08462	0.109389	0.757845
0.11035	0.82731	0.11109	1.27731	0.11331	1.09231	0.11139	0.809204
0.11235	0.79712	0.11309	1.17327	0.11531	1.13192	0.113391	0.792093
0.11435	0.75962	0.11509	1.21596	0.11731	1.15385	0.115392	0.814292
0.11635	0.70635	0.11709	1.25173	0.11931	1.15423	0.117393	0.850269
0.11835	0.70192	0.11909	1.27077	0.12131	1.17942	0.119394	0.920266
0.12035	0.71327	0.12109	1.2875	0.12331	1.29	0.121395	1.02917
0.12235	0.71769	0.12309	1.34692	0.12531	1.58808	0.123396	1.08839
0.12435	0.69423	0.12509	1.13731			0.125397	1.08923
0.12635	0.70308	0.12709	0.82885			0.127398	1.12022
0.12835	0.73269	0.12909	0.61923			0.129399	1.2818
0.13035	0.78096	0.13109	0.51942
		0.13309	0.45269
		0.13509	0.41058
		0.13709	0.40269
		0.13909	0.41154

## Sheet: Fig.4d
0	-35.7256
0.01033	-35.7256
0.02065	-35.7256
0.03098	-35.7255
0.0413	-35.7255
0.05163	-35.7254
0.06195	-35.7253
0.07228	-35.7252
0.0826	-35.7251
0.09293	-35.7249
0.10325	-35.7248
0.11358	-35.7246
0.1239	-35.7244
0.13423	-35.7242
0.14455	-35.724
0.15488	-35.7238
0.1652	-35.7236
0.17553	-35.7233
0.18585	-35.7231
0.19618	-35.7229
0.2065	-35.7226
0.21683	-35.7224
0.22716	-35.7222
0.23748	-35.722
0.24781	-35.7218
0.25813	-35.7216
0.26846	-35.7215
0.27878	-35.7214
0.28911	-35.7214
0.29943	-35.7213
0.29943	-35.7213
0.30539	-35.7213
0.31135	-35.7213
0.31732	-35.7213
0.32328	-35.7213
0.32924	-35.7212
0.3352	-35.7212
0.34116	-35.7212
0.34712	-35.7211
0.35308	-35.721
0.35905	-35.721
0.36501	-35.7209
0.37097	-35.7208
0.37693	-35.7208
0.38289	-35.7207
0.38885	-35.7206
0.39481	-35.7205
0.40077	-35.7204
0.40674	-35.7204
0.4127	-35.7203
0.41866	-35.7202
0.42462	-35.7201
0.43058	-35.7201
0.43654	-35.72
0.4425	-35.72
0.44846	-35.7199
0.45443	-35.7199
0.46039	-35.7199
0.46635	-35.7199
0.47231	-35.7199
0.47231	-35.7199
0.48423	-35.7197
0.49615	-35.7196
0.50808	-35.7196
0.52	-35.7197
0.53192	-35.7199
0.54385	-35.7201
0.55577	-35.7204
0.56769	-35.7207
0.57961	-35.7211
0.59154	-35.7214
0.60346	-35.7218
0.61538	-35.7222
0.6273	-35.7225
0.63923	-35.7229
0.65115	-35.7232
0.66307	-35.7235
0.67499	-35.7238
0.68692	-35.7241
0.69884	-35.7243
0.71076	-35.7246
0.72268	-35.7248
0.73461	-35.725
0.74653	-35.7251
0.75845	-35.7253
0.77037	-35.7254
0.7823	-35.7255
0.79422	-35.7256
0.80614	-35.7256
0.81806	-35.7256
0.81806	-35.7256
0.82259	-35.7256
0.82712	-35.7256
0.83165	-35.7256
0.83617	-35.7256
0.8407	-35.7256
0.84523	-35.7256
0.84975	-35.7256
0.85428	-35.7256
0.85881	-35.7256
0.86334	-35.7256
0.86786	-35.7256
0.87239	-35.7256
0.87692	-35.7256
0.88145	-35.7256
0.88597	-35.7256
0.8905	-35.7256
0.89503	-35.7256
0.89955	-35.7256
0.90408	-35.7256
0.90861	-35.7256
0.91314	-35.7256
0.91766	-35.7256
0.92219	-35.7256
0.92672	-35.7256
0.93125	-35.7256
0.93577	-35.7256
0.9403	-35.7256
0.94483	-35.7256
0.94935	-35.7256
0.94935	-35.7256
0.95968	-35.7256
0.97001	-35.7256
0.98033	-35.7255
0.99066	-35.7255
1.00098	-35.7254
1.01131	-35.7253
1.02163	-35.7252
1.03196	-35.7251
1.04228	-35.7249
1.05261	-35.7248
1.06293	-35.7246
1.07326	-35.7244
1.08358	-35.7242
1.09391	-35.724
1.10423	-35.7238
1.11456	-35.7236
1.12488	-35.7233
1.13521	-35.7231
1.14553	-35.7229
1.15586	-35.7226
1.16619	-35.7224
1.17651	-35.7222
1.18684	-35.722
1.19716	-35.7218
1.20749	-35.7216
1.21781	-35.7215
1.22814	-35.7214
1.23846	-35.7214
1.24879	-35.7213
1.24879	-35.7213
1.25475	-35.7213
1.26071	-35.7213
1.26667	-35.7213
1.27263	-35.7213
1.27859	-35.7212
1.28455	-35.7212
1.29052	-35.7212
1.29648	-35.7211
1.30244	-35.721
1.3084	-35.721
1.31436	-35.7209
1.32032	-35.7208
1.32628	-35.7208
1.33225	-35.7207
1.33821	-35.7206
1.34417	-35.7205
1.35013	-35.7204
1.35609	-35.7204
1.36205	-35.7203
1.36801	-35.7202
1.37397	-35.7201
1.37994	-35.7201
1.3859	-35.72
1.39186	-35.72
1.39782	-35.7199
1.40378	-35.7199
1.40974	-35.7199
1.4157	-35.7199
1.42166	-35.7199
1.42166	-35.7199
1.43359	-35.7197
1.44551	-35.7197
1.45743	-35.7196
1.46936	-35.7197
1.48128	-35.7199
1.4932	-35.7201
1.50512	-35.7204
1.51705	-35.7207
1.52897	-35.7211
1.54089	-35.7214
1.55281	-35.7218
1.56474	-35.7222
1.57666	-35.7225
1.58858	-35.7229
1.6005	-35.7232
1.61243	-35.7235
1.62435	-35.7238
1.63627	-35.7241
1.64819	-35.7243
1.66012	-35.7246
1.67204	-35.7248
1.68396	-35.725
1.69588	-35.7251
1.70781	-35.7253
1.71973	-35.7254
1.73165	-35.7255
1.74357	-35.7256
1.7555	-35.7256
1.76742	-35.7256
1.76742	-35.7256
1.7555	-35.7256
1.74357	-35.7256
1.73165	-35.7255
1.71973	-35.7254
1.70781	-35.7253
1.69588	-35.7251
1.68396	-35.725
1.67204	-35.7248
1.66012	-35.7246
1.64819	-35.7243
1.63627	-35.7241
1.62435	-35.7238
1.61243	-35.7235
1.6005	-35.7232
1.58858	-35.7229
1.57666	-35.7225
1.56474	-35.7222
1.55281	-35.7218
1.54089	-35.7214
1.52897	-35.7211
1.51705	-35.7207
1.50512	-35.7204
1.4932	-35.7201
1.48128	-35.7199
1.46936	-35.7197
1.45743	-35.7196
1.44551	-35.7196
1.43359	-35.7197
1.42166	-35.7199
1.42166	-35.7199
1.4157	-35.7199
1.40974	-35.7199
1.40378	-35.7199
1.39782	-35.7199
1.39186	-35.72
1.3859	-35.72
1.37994	-35.7201
1.37397	-35.7201
1.36801	-35.7202
1.36205	-35.7203
1.35609	-35.7204
1.35013	-35.7204
1.34417	-35.7205
1.33821	-35.7206
1.33225	-35.7207
1.32628	-35.7208
1.32032	-35.7208
1.31436	-35.7209
1.3084	-35.721
1.30244	-35.721
1.29648	-35.7211
1.29052	-35.7211
1.28455	-35.7212
1.27859	-35.7212
1.27263	-35.7213
1.26667	-35.7213
1.26071	-35.7213
1.25475	-35.7213
1.24879	-35.7213
1.24879	-35.7213
1.23846	-35.7213
1.22814	-35.7214
1.21781	-35.7215
1.20749	-35.7216
1.19716	-35.7218
1.18684	-35.722
1.17651	-35.7222
1.16619	-35.7224
1.15586	-35.7226
1.14553	-35.7229
1.13521	-35.7231
1.12488	-35.7233
1.11456	-35.7236
1.10423	-35.7238
1.09391	-35.724
1.08358	-35.7242
1.07326	-35.7244
1.06293	-35.7246
1.05261	-35.7248
1.04228	-35.7249
1.03196	-35.7251
1.02163	-35.7252
1.01131	-35.7253
1.00098	-35.7254
0.99066	-35.7255
0.98033	-35.7255
0.97001	-35.7256
0.95968	-35.7256
0.94935	-35.7256
0.94935	-35.7256
0.94483	-35.7256
0.9403	-35.7256
0.93577	-35.7256
0.93125	-35.7256
0.92672	-35.7256
0.92219	-35.7256
0.91766	-35.7256
0.91314	-35.7256
0.90861	-35.7256
0.90408	-35.7256
0.89955	-35.7256
0.89503	-35.7256
0.8905	-35.7256
0.88597	-35.7256
0.88145	-35.7256
0.87692	-35.7256
0.87239	-35.7256
0.86786	-35.7256
0.86334	-35.7256
0.85881	-35.7256
0.85428	-35.7256
0.84975	-35.7256
0.84523	-35.7256
0.8407	-35.7256
0.83617	-35.7256
0.83165	-35.7256
0.82712	-35.7256
0.82259	-35.7256
0.81806	-35.7256
0.81806	-35.7256
0.80614	-35.7256
0.79422	-35.7256
0.7823	-35.7255
0.77037	-35.7254
0.75845	-35.7253
0.74653	-35.7251
0.73461	-35.725
0.72268	-35.7248
0.71076	-35.7246
0.69884	-35.7243
0.68692	-35.7241
0.67499	-35.7238
0.66307	-35.7235
0.65115	-35.7232
0.63923	-35.7229
0.6273	-35.7225
0.61538	-35.7222
0.60346	-35.7218
0.59154	-35.7214
0.57961	-35.7211
0.56769	-35.7207
0.55577	-35.7204
0.54385	-35.7201
0.53192	-35.7199
0.52	-35.7197
0.50808	-35.7196
0.49615	-35.7196
0.48423	-35.7197
0.47231	-35.7199
0.47231	-35.7199
0.46635	-35.7199
0.46039	-35.7199
0.45443	-35.7199
0.44846	-35.7199
0.4425	-35.72
0.43654	-35.72
0.43058	-35.7201
0.42462	-35.7201
0.41866	-35.7202
0.4127	-35.7203
0.40674	-35.7204
0.40077	-35.7204
0.39481	-35.7205
0.38885	-35.7206
0.38289	-35.7207
0.37693	-35.7208
0.37097	-35.7208
0.36501	-35.7209
0.35905	-35.721
0.35308	-35.721
0.34712	-35.7211
0.34116	-35.7211
0.3352	-35.7212
0.32924	-35.7212
0.32328	-35.7213
0.31732	-35.7213
0.31135	-35.7213
0.30539	-35.7213
0.29943	-35.7213
0.29943	-35.7213
0.28911	-35.7213
0.27878	-35.7214
0.26846	-35.7215
0.25813	-35.7216
0.24781	-35.7218
0.23748	-35.722
0.22716	-35.7222
0.21683	-35.7224
0.2065	-35.7226
0.19618	-35.7229
0.18585	-35.7231
0.17553	-35.7233
0.1652	-35.7236
0.15488	-35.7238
0.14455	-35.724
0.13423	-35.7242
0.1239	-35.7244
0.11358	-35.7246
0.10325	-35.7248
0.09293	-35.7249
0.0826	-35.7251
0.07228	-35.7252
0.06195	-35.7253
0.05163	-35.7254
0.0413	-35.7255
0.03098	-35.7255
0.02065	-35.7256
0.01033	-35.7256
0	-35.7256
0	-35.724
0.01033	-35.724
0.02065	-35.7239
0.03098	-35.7239
0.0413	-35.7238
0.05163	-35.7237
0.06195	-35.7236
0.07228	-35.7234
0.0826	-35.7233
0.09293	-35.7231
0.10325	-35.7229
0.11358	-35.7227
0.1239	-35.7225
0.13423	-35.7222
0.14455	-35.7219
0.15488	-35.7216
0.1652	-35.7213
0.17553	-35.721
0.18585	-35.7207
0.19618	-35.7203
0.2065	-35.72
0.21683	-35.7196
0.22716	-35.7192
0.23748	-35.7189
0.24781	-35.7185
0.25813	-35.7182
0.26846	-35.7179
0.27878	-35.7177
0.28911	-35.7175
0.29943	-35.7174
0.29943	-35.7174
0.30539	-35.7174
0.31135	-35.7174
0.31732	-35.7174
0.32328	-35.7174
0.32924	-35.7174
0.3352	-35.7174
0.34116	-35.7173
0.34712	-35.7173
0.35308	-35.7172
0.35905	-35.7172
0.36501	-35.7172
0.37097	-35.7171
0.37693	-35.7171
0.38289	-35.7171
0.38885	-35.7171
0.39481	-35.717
0.40077	-35.717
0.40674	-35.717
0.4127	-35.7171
0.41866	-35.7171
0.42462	-35.7171
0.43058	-35.7172
0.43654	-35.7172
0.4425	-35.7173
0.44846	-35.7174
0.45443	-35.7175
0.46039	-35.7176
0.46635	-35.7178
0.47231	-35.7179
0.47231	-35.7179
0.48423	-35.7176
0.49615	-35.7174
0.50808	-35.7172
0.52	-35.7173
0.53192	-35.7174
0.54385	-35.7177
0.55577	-35.718
0.56769	-35.7184
0.57961	-35.7188
0.59154	-35.7192
0.60346	-35.7197
0.61538	-35.7201
0.6273	-35.7205
0.63923	-35.7209
0.65115	-35.7212
0.66307	-35.7216
0.67499	-35.7219
0.68692	-35.7223
0.69884	-35.7225
0.71076	-35.7228
0.72268	-35.723
0.73461	-35.7233
0.74653	-35.7234
0.75845	-35.7236
0.77037	-35.7237
0.7823	-35.7238
0.79422	-35.7239
0.80614	-35.724
0.81806	-35.724
0.81806	-35.724
0.82259	-35.724
0.82712	-35.724
0.83165	-35.724
0.83617	-35.724
0.8407	-35.724
0.84523	-35.724
0.84975	-35.724
0.85428	-35.724
0.85881	-35.724
0.86334	-35.724
0.86786	-35.724
0.87239	-35.724
0.87692	-35.724
0.88145	-35.724
0.88597	-35.724
0.8905	-35.724
0.89503	-35.724
0.89955	-35.724
0.90408	-35.724
0.90861	-35.724
0.91314	-35.724
0.91766	-35.724
0.92219	-35.724
0.92672	-35.724
0.93125	-35.724
0.93577	-35.724
0.9403	-35.724
0.94483	-35.724
0.94935	-35.724
0.94935	-35.724
0.95968	-35.724
0.97001	-35.7239
0.98033	-35.7239
0.99066	-35.7238
1.00098	-35.7237
1.01131	-35.7236
1.02163	-35.7234
1.03196	-35.7233
1.04228	-35.7231
1.05261	-35.7229
1.06293	-35.7227
1.07326	-35.7225
1.08358	-35.7222
1.09391	-35.7219
1.10423	-35.7216
1.11456	-35.7213
1.12488	-35.721
1.13521	-35.7207
1.14553	-35.7203
1.15586	-35.72
1.16619	-35.7196
1.17651	-35.7192
1.18684	-35.7189
1.19716	-35.7185
1.20749	-35.7182
1.21781	-35.7179
1.22814	-35.7176
1.23846	-35.7175
1.24879	-35.7174
1.24879	-35.7174
1.25475	-35.7174
1.26071	-35.7174
1.26667	-35.7174
1.27263	-35.7174
1.27859	-35.7174
1.28455	-35.7174
1.29052	-35.7173
1.29648	-35.7173
1.30244	-35.7172
1.3084	-35.7172
1.31436	-35.7172
1.32032	-35.7171
1.32628	-35.7171
1.33225	-35.7171
1.33821	-35.7171
1.34417	-35.717
1.35013	-35.717
1.35609	-35.717
1.36205	-35.7171
1.36801	-35.7171
1.37397	-35.7171
1.37994	-35.7172
1.3859	-35.7172
1.39186	-35.7173
1.39782	-35.7174
1.40378	-35.7175
1.40974	-35.7176
1.4157	-35.7178
1.42166	-35.7179
1.42166	-35.7179
1.43359	-35.7176
1.44551	-35.7174
1.45743	-35.7172
1.46936	-35.7173
1.48128	-35.7174
1.4932	-35.7177
1.50512	-35.718
1.51705	-35.7184
1.52897	-35.7188
1.54089	-35.7192
1.55281	-35.7197
1.56474	-35.7201
1.57666	-35.7205
1.58858	-35.7209
1.6005	-35.7212
1.61243	-35.7216
1.62435	-35.7219
1.63627	-35.7223
1.64819	-35.7225
1.66012	-35.7228
1.67204	-35.723
1.68396	-35.7233
1.69588	-35.7234
1.70781	-35.7236
1.71973	-35.7237
1.73165	-35.7238
1.74357	-35.7239
1.7555	-35.724
1.76742	-35.724
1.76742	-35.724
1.7555	-35.724
1.74357	-35.7239
1.73165	-35.7238
1.71973	-35.7237
1.70781	-35.7236
1.69588	-35.7234
1.68396	-35.7233
1.67204	-35.723
1.66012	-35.7228
1.64819	-35.7225
1.63627	-35.7223
1.62435	-35.7219
1.61243	-35.7216
1.6005	-35.7212
1.58858	-35.7209
1.57666	-35.7205
1.56474	-35.7201
1.55281	-35.7197
1.54089	-35.7192
1.52897	-35.7188
1.51705	-35.7184
1.50512	-35.718
1.4932	-35.7177
1.48128	-35.7174
1.46936	-35.7172
1.45743	-35.7172
1.44551	-35.7174
1.43359	-35.7176
1.42166	-35.7179
1.42166	-35.7179
1.4157	-35.7178
1.40974	-35.7176
1.40378	-35.7175
1.39782	-35.7174
1.39186	-35.7173
1.3859	-35.7172
1.37994	-35.7172
1.37397	-35.7171
1.36801	-35.7171
1.36205	-35.7171
1.35609	-35.717
1.35013	-35.717
1.34417	-35.717
1.33821	-35.7171
1.33225	-35.7171
1.32628	-35.7171
1.32032	-35.7171
1.31436	-35.7172
1.3084	-35.7172
1.30244	-35.7172
1.29648	-35.7173
1.29052	-35.7173
1.28455	-35.7174
1.27859	-35.7174
1.27263	-35.7174
1.26667	-35.7174
1.26071	-35.7174
1.25475	-35.7174
1.24879	-35.7174
1.24879	-35.7174
1.23846	-35.7175
1.22814	-35.7176
1.21781	-35.7179
1.20749	-35.7182
1.19716	-35.7185
1.18684	-35.7189
1.17651	-35.7192
1.16619	-35.7196
1.15586	-35.72
1.14553	-35.7203
1.13521	-35.7207
1.12488	-35.721
1.11456	-35.7213
1.10423	-35.7216
1.09391	-35.7219
1.08358	-35.7222
1.07326	-35.7225
1.06293	-35.7227
1.05261	-35.7229
1.04228	-35.7231
1.03196	-35.7233
1.02163	-35.7234
1.01131	-35.7236
1.00098	-35.7237
0.99066	-35.7238
0.98033	-35.7239
0.97001	-35.7239
0.95968	-35.724
0.94935	-35.724
0.94935	-35.724
0.94483	-35.724
0.9403	-35.724
0.93577	-35.724
0.93125	-35.724
0.92672	-35.724
0.92219	-35.724
0.91766	-35.724
0.91314	-35.724
0.90861	-35.724
0.90408	-35.724
0.89955	-35.724
0.89503	-35.724
0.8905	-35.724
0.88597	-35.724
0.88145	-35.724
0.87692	-35.724
0.87239	-35.724
0.86786	-35.724
0.86334	-35.724
0.85881	-35.724
0.85428	-35.724
0.84975	-35.724
0.84523	-35.724
0.8407	-35.724
0.83617	-35.724
0.83165	-35.724
0.82712	-35.724
0.82259	-35.724
0.81806	-35.724
0.81806	-35.724
0.80614	-35.724
0.79422	-35.7239
0.7823	-35.7238
0.77037	-35.7237
0.75845	-35.7236
0.74653	-35.7234
0.73461	-35.7233
0.72268	-35.723
0.71076	-35.7228
0.69884	-35.7225
0.68692	-35.7223
0.67499	-35.7219
0.66307	-35.7216
0.65115	-35.7212
0.63923	-35.7209
0.6273	-35.7205
0.61538	-35.7201
0.60346	-35.7197
0.59154	-35.7192
0.57961	-35.7188
0.56769	-35.7184
0.55577	-35.718
0.54385	-35.7177
0.53192	-35.7174
0.52	-35.7172
0.50808	-35.7172
0.49615	-35.7174
0.48423	-35.7176
0.47231	-35.7179
0.47231	-35.7179
0.46635	-35.7178
0.46039	-35.7176
0.45443	-35.7175
0.44846	-35.7174
0.4425	-35.7173
0.43654	-35.7172
0.43058	-35.7172
0.42462	-35.7171
0.41866	-35.7171
0.4127	-35.7171
0.40674	-35.717
0.40077	-35.717
0.39481	-35.717
0.38885	-35.7171
0.38289	-35.7171
0.37693	-35.7171
0.37097	-35.7171
0.36501	-35.7172
0.35905	-35.7172
0.35308	-35.7172
0.34712	-35.7173
0.34116	-35.7173
0.3352	-35.7173
0.32924	-35.7174
0.32328	-35.7174
0.31732	-35.7174
0.31135	-35.7174
0.30539	-35.7174
0.29943	-35.7174
0.29943	-35.7174
0.28911	-35.7175
0.27878	-35.7176
0.26846	-35.7179
0.25813	-35.7182
0.24781	-35.7185
0.23748	-35.7189
0.22716	-35.7192
0.21683	-35.7196
0.2065	-35.72
0.19618	-35.7203
0.18585	-35.7207
0.17553	-35.721
0.1652	-35.7213
0.15488	-35.7216
0.14455	-35.7219
0.13423	-35.7222
0.1239	-35.7225
0.11358	-35.7227
0.10325	-35.7229
0.09293	-35.7231
0.0826	-35.7233
0.07228	-35.7234
0.06195	-35.7236
0.05163	-35.7237
0.0413	-35.7238
0.03098	-35.7239
0.02065	-35.7239
0.01033	-35.724
0	-35.724
0	-35.7015
0.01033	-35.7015
0.02065	-35.7016
0.03098	-35.7018
0.0413	-35.702
0.05163	-35.7023
0.06195	-35.7026
0.07228	-35.703
0.0826	-35.7034
0.09293	-35.7039
0.10325	-35.7043
0.11358	-35.7048
0.1239	-35.7053
0.13423	-35.7058
0.14455	-35.7064
0.15488	-35.7069
0.1652	-35.7074
0.17553	-35.7078
0.18585	-35.7083
0.19618	-35.7088
0.2065	-35.7092
0.21683	-35.7098
0.22716	-35.7103
0.23748	-35.7108
0.24781	-35.7113
0.25813	-35.7118
0.26846	-35.7121
0.27878	-35.7124
0.28911	-35.7126
0.29943	-35.7127
0.29943	-35.7127
0.30539	-35.7127
0.31135	-35.7127
0.31732	-35.7127
0.32328	-35.7127
0.32924	-35.7127
0.3352	-35.7127
0.34116	-35.7128
0.34712	-35.7128
0.35308	-35.7128
0.35905	-35.7128
0.36501	-35.7129
0.37097	-35.7129
0.37693	-35.7129
0.38289	-35.7129
0.38885	-35.7129
0.39481	-35.7129
0.40077	-35.7129
0.40674	-35.7128
0.4127	-35.7128
0.41866	-35.7128
0.42462	-35.7128
0.43058	-35.7129
0.43654	-35.713
0.4425	-35.713
0.44846	-35.7131
0.45443	-35.7131
0.46039	-35.7131
0.46635	-35.7131
0.47231	-35.7131
0.47231	-35.7131
0.48423	-35.7133
0.49615	-35.7135
0.50808	-35.7136
0.52	-35.7135
0.53192	-35.7133
0.54385	-35.7131
0.55577	-35.7127
0.56769	-35.7123
0.57961	-35.7119
0.59154	-35.7114
0.60346	-35.7108
0.61538	-35.7103
0.6273	-35.7097
0.63923	-35.7091
0.65115	-35.7085
0.66307	-35.7078
0.67499	-35.7072
0.68692	-35.7066
0.69884	-35.7059
0.71076	-35.7053
0.72268	-35.7047
0.73461	-35.7041
0.74653	-35.7035
0.75845	-35.7029
0.77037	-35.7025
0.7823	-35.7021
0.79422	-35.7018
0.80614	-35.7016
0.81806	-35.7015
0.81806	-35.7015
0.82259	-35.7015
0.82712	-35.7015
0.83165	-35.7015
0.83617	-35.7015
0.8407	-35.7015
0.84523	-35.7015
0.84975	-35.7015
0.85428	-35.7015
0.85881	-35.7015
0.86334	-35.7015
0.86786	-35.7015
0.87239	-35.7015
0.87692	-35.7015
0.88145	-35.7015
0.88597	-35.7015
0.8905	-35.7015
0.89503	-35.7015
0.89955	-35.7015
0.90408	-35.7015
0.90861	-35.7015
0.91314	-35.7015
0.91766	-35.7015
0.92219	-35.7015
0.92672	-35.7015
0.93125	-35.7015
0.93577	-35.7015
0.9403	-35.7015
0.94483	-35.7015
0.94935	-35.7015
0.94935	-35.7015
0.95968	-35.7015
0.97001	-35.7016
0.98033	-35.7018
0.99066	-35.702
1.00098	-35.7023
1.01131	-35.7026
1.02163	-35.703
1.03196	-35.7034
1.04228	-35.7039
1.05261	-35.7043
1.06293	-35.7048
1.07326	-35.7054
1.08358	-35.7058
1.09391	-35.7064
1.10423	-35.7069
1.11456	-35.7074
1.12488	-35.7078
1.13521	-35.7083
1.14553	-35.7088
1.15586	-35.7092
1.16619	-35.7098
1.17651	-35.7103
1.18684	-35.7108
1.19716	-35.7113
1.20749	-35.7118
1.21781	-35.7121
1.22814	-35.7124
1.23846	-35.7126
1.24879	-35.7127
1.24879	-35.7127
1.25475	-35.7127
1.26071	-35.7127
1.26667	-35.7127
1.27263	-35.7127
1.27859	-35.7127
1.28455	-35.7127
1.29052	-35.7128
1.29648	-35.7128
1.30244	-35.7128
1.3084	-35.7128
1.31436	-35.7129
1.32032	-35.7129
1.32628	-35.7129
1.33225	-35.7129
1.33821	-35.7129
1.34417	-35.7129
1.35013	-35.7129
1.35609	-35.7128
1.36205	-35.7128
1.36801	-35.7128
1.37397	-35.7128
1.37994	-35.7129
1.3859	-35.713
1.39186	-35.713
1.39782	-35.7131
1.40378	-35.7131
1.40974	-35.7131
1.4157	-35.7131
1.42166	-35.7131
1.42166	-35.7131
1.43359	-35.7133
1.44551	-35.7135
1.45743	-35.7136
1.46936	-35.7135
1.48128	-35.7133
1.4932	-35.7131
1.50512	-35.7127
1.51705	-35.7123
1.52897	-35.7119
1.54089	-35.7114
1.55281	-35.7108
1.56474	-35.7103
1.57666	-35.7097
1.58858	-35.7091
1.6005	-35.7085
1.61243	-35.7078
1.62435	-35.7072
1.63627	-35.7066
1.64819	-35.7059
1.66012	-35.7053
1.67204	-35.7047
1.68396	-35.7041
1.69588	-35.7035
1.70781	-35.7029
1.71973	-35.7025
1.73165	-35.7021
1.74357	-35.7018
1.7555	-35.7016
1.76742	-35.7015
1.76742	-35.7015
1.7555	-35.7016
1.74357	-35.7018
1.73165	-35.7021
1.71973	-35.7025
1.70781	-35.7029
1.69588	-35.7035
1.68396	-35.7041
1.67204	-35.7047
1.66012	-35.7053
1.64819	-35.7059
1.63627	-35.7066
1.62435	-35.7072
1.61243	-35.7078
1.6005	-35.7085
1.58858	-35.7091
1.57666	-35.7097
1.56474	-35.7103
1.55281	-35.7108
1.54089	-35.7114
1.52897	-35.7119
1.51705	-35.7123
1.50512	-35.7127
1.4932	-35.7131
1.48128	-35.7133
1.46936	-35.7135
1.45743	-35.7136
1.44551	-35.7135
1.43359	-35.7133
1.42166	-35.713
1.42166	-35.713
1.4157	-35.7131
1.40974	-35.7131
1.40378	-35.7131
1.39782	-35.7131
1.39186	-35.713
1.3859	-35.713
1.37994	-35.7129
1.37397	-35.7128
1.36801	-35.7127
1.36205	-35.7128
1.35609	-35.7128
1.35013	-35.7129
1.34417	-35.7129
1.33821	-35.7129
1.33225	-35.7129
1.32628	-35.7129
1.32032	-35.7129
1.31436	-35.7129
1.3084	-35.7128
1.30244	-35.7128
1.29648	-35.7128
1.29052	-35.7128
1.28455	-35.7127
1.27859	-35.7127
1.27263	-35.7127
1.26667	-35.7127
1.26071	-35.7127
1.25475	-35.7127
1.24879	-35.7127
1.24879	-35.7127
1.23846	-35.7126
1.22814	-35.7124
1.21781	-35.7121
1.20749	-35.7117
1.19716	-35.7113
1.18684	-35.7108
1.17651	-35.7103
1.16619	-35.7098
1.15586	-35.7092
1.14553	-35.7087
1.13521	-35.7083
1.12488	-35.7078
1.11456	-35.7073
1.10423	-35.7069
1.09391	-35.7064
1.08358	-35.7058
1.07326	-35.7053
1.06293	-35.7048
1.05261	-35.7043
1.04228	-35.7039
1.03196	-35.7034
1.02163	-35.703
1.01131	-35.7026
1.00098	-35.7023
0.99066	-35.702
0.98033	-35.7018
0.97001	-35.7016
0.95968	-35.7015
0.94935	-35.7015
0.94935	-35.7015
0.94483	-35.7015
0.9403	-35.7015
0.93577	-35.7015
0.93125	-35.7015
0.92672	-35.7015
0.92219	-35.7015
0.91766	-35.7015
0.91314	-35.7015
0.90861	-35.7015
0.90408	-35.7015
0.89955	-35.7015
0.89503	-35.7015
0.8905	-35.7015
0.88597	-35.7015
0.88145	-35.7015
0.87692	-35.7015
0.87239	-35.7015
0.86786	-35.7015
0.86334	-35.7015
0.85881	-35.7015
0.85428	-35.7015
0.84975	-35.7015
0.84523	-35.7015
0.8407	-35.7015
0.83617	-35.7015
0.83165	-35.7015
0.82712	-35.7015
0.82259	-35.7015
0.81806	-35.7015
0.81806	-35.7015
0.80614	-35.7016
0.79422	-35.7018
0.7823	-35.7021
0.77037	-35.7025
0.75845	-35.7029
0.74653	-35.7035
0.73461	-35.7041
0.72268	-35.7047
0.71076	-35.7053
0.69884	-35.7059
0.68692	-35.7066
0.67499	-35.7072
0.66307	-35.7078
0.65115	-35.7085
0.63923	-35.7091
0.6273	-35.7097
0.61538	-35.7103
0.60346	-35.7108
0.59154	-35.7114
0.57961	-35.7119
0.56769	-35.7123
0.55577	-35.7127
0.54385	-35.7131
0.53192	-35.7133
0.52	-35.7135
0.50808	-35.7136
0.49615	-35.7135
0.48423	-35.7133
0.47231	-35.713
0.47231	-35.713
0.46635	-35.7131
0.46039	-35.7131
0.45443	-35.7131
0.44846	-35.7131
0.4425	-35.713
0.43654	-35.713
0.43058	-35.7129
0.42462	-35.7128
0.41866	-35.7127
0.4127	-35.7128
0.40674	-35.7128
0.40077	-35.7129
0.39481	-35.7129
0.38885	-35.7129
0.38289	-35.7129
0.37693	-35.7129
0.37097	-35.7129
0.36501	-35.7129
0.35905	-35.7128
0.35308	-35.7128
0.34712	-35.7128
0.34116	-35.7128
0.3352	-35.7127
0.32924	-35.7127
0.32328	-35.7127
0.31732	-35.7127
0.31135	-35.7127
0.30539	-35.7127
0.29943	-35.7127
0.29943	-35.7127
0.28911	-35.7126
0.27878	-35.7124
0.26846	-35.7121
0.25813	-35.7118
0.24781	-35.7113
0.23748	-35.7108
0.22716	-35.7103
0.21683	-35.7098
0.2065	-35.7092
0.19618	-35.7087
0.18585	-35.7083
0.17553	-35.7078
0.1652	-35.7073
0.15488	-35.7069
0.14455	-35.7064
0.13423	-35.7058
0.1239	-35.7053
0.11358	-35.7048
0.10325	-35.7043
0.09293	-35.7039
0.0826	-35.7034
0.07228	-35.703
0.06195	-35.7026
0.05163	-35.7023
0.0413	-35.702
0.03098	-35.7018
0.02065	-35.7016
0.01033	-35.7015
0	-35.7015
0	-35.6992
0.01033	-35.6993
0.02065	-35.6994
0.03098	-35.6997
0.0413	-35.7
0.05163	-35.7004
0.06195	-35.7009
0.07228	-35.7014
0.0826	-35.7019
0.09293	-35.7025
0.10325	-35.7031
0.11358	-35.7037
0.1239	-35.7043
0.13423	-35.7049
0.14455	-35.7056
0.15488	-35.7062
0.1652	-35.7068
0.17553	-35.7074
0.18585	-35.708
0.19618	-35.7086
0.2065	-35.7092
0.21683	-35.7096
0.22716	-35.7099
0.23748	-35.7103
0.24781	-35.7106
0.25813	-35.7108
0.26846	-35.711
0.27878	-35.7112
0.28911	-35.7112
0.29943	-35.7113
0.29943	-35.7113
0.30539	-35.7113
0.31135	-35.7113
0.31732	-35.7113
0.32328	-35.7114
0.32924	-35.7114
0.3352	-35.7115
0.34116	-35.7115
0.34712	-35.7116
0.35308	-35.7117
0.35905	-35.7118
0.36501	-35.7118
0.37097	-35.712
0.37693	-35.712
0.38289	-35.7122
0.38885	-35.7123
0.39481	-35.7124
0.40077	-35.7125
0.40674	-35.7126
0.4127	-35.7127
0.41866	-35.7127
0.42462	-35.7126
0.43058	-35.7125
0.43654	-35.7124
0.4425	-35.7123
0.44846	-35.7121
0.45443	-35.712
0.46039	-35.7118
0.46635	-35.7116
0.47231	-35.7114
0.47231	-35.7114
0.48423	-35.7119
0.49615	-35.7122
0.50808	-35.7124
0.52	-35.7125
0.53192	-35.7124
0.54385	-35.7121
0.55577	-35.7117
0.56769	-35.7112
0.57961	-35.7107
0.59154	-35.7101
0.60346	-35.7095
0.61538	-35.7089
0.6273	-35.7083
0.63923	-35.7076
0.65115	-35.7069
0.66307	-35.7062
0.67499	-35.7055
0.68692	-35.7048
0.69884	-35.7041
0.71076	-35.7034
0.72268	-35.7027
0.73461	-35.702
0.74653	-35.7014
0.75845	-35.7008
0.77037	-35.7003
0.7823	-35.6998
0.79422	-35.6995
0.80614	-35.6993
0.81806	-35.6992
0.81806	-35.6992
0.82259	-35.6992
0.82712	-35.6992
0.83165	-35.6992
0.83617	-35.6992
0.8407	-35.6992
0.84523	-35.6992
0.84975	-35.6992
0.85428	-35.6992
0.85881	-35.6992
0.86334	-35.6992
0.86786	-35.6992
0.87239	-35.6992
0.87692	-35.6992
0.88145	-35.6992
0.88597	-35.6992
0.8905	-35.6992
0.89503	-35.6992
0.89955	-35.6992
0.90408	-35.6992
0.90861	-35.6992
0.91314	-35.6992
0.91766	-35.6992
0.92219	-35.6992
0.92672	-35.6992
0.93125	-35.6992
0.93577	-35.6992
0.9403	-35.6992
0.94483	-35.6992
0.94935	-35.6992
0.94935	-35.6992
0.95968	-35.6993
0.97001	-35.6994
0.98033	-35.6997
0.99066	-35.7
1.00098	-35.7004
1.01131	-35.7009
1.02163	-35.7014
1.03196	-35.7019
1.04228	-35.7025
1.05261	-35.7031
1.06293	-35.7037
1.07326	-35.7043
1.08358	-35.7049
1.09391	-35.7056
1.10423	-35.7062
1.11456	-35.7068
1.12488	-35.7074
1.13521	-35.708
1.14553	-35.7086
1.15586	-35.7092
1.16619	-35.7096
1.17651	-35.7099
1.18684	-35.7103
1.19716	-35.7106
1.20749	-35.7108
1.21781	-35.711
1.22814	-35.7112
1.23846	-35.7112
1.24879	-35.7113
1.24879	-35.7113
1.25475	-35.7113
1.26071	-35.7113
1.26667	-35.7113
1.27263	-35.7114
1.27859	-35.7114
1.28455	-35.7115
1.29052	-35.7115
1.29648	-35.7116
1.30244	-35.7117
1.3084	-35.7118
1.31436	-35.7118
1.32032	-35.712
1.32628	-35.712
1.33225	-35.7122
1.33821	-35.7123
1.34417	-35.7124
1.35013	-35.7125
1.35609	-35.7126
1.36205	-35.7127
1.36801	-35.7127
1.37397	-35.7126
1.37994	-35.7125
1.3859	-35.7124
1.39186	-35.7123
1.39782	-35.7121
1.40378	-35.712
1.40974	-35.7118
1.4157	-35.7116
1.42166	-35.7114
1.42166	-35.7114
1.43359	-35.7119
1.44551	-35.7122
1.45743	-35.7124
1.46936	-35.7125
1.48128	-35.7124
1.4932	-35.7121
1.50512	-35.7117
1.51705	-35.7112
1.52897	-35.7107
1.54089	-35.7101
1.55281	-35.7095
1.56474	-35.7089
1.57666	-35.7083
1.58858	-35.7076
1.6005	-35.7069
1.61243	-35.7062
1.62435	-35.7055
1.63627	-35.7048
1.64819	-35.7041
1.66012	-35.7034
1.67204	-35.7027
1.68396	-35.702
1.69588	-35.7014
1.70781	-35.7008
1.71973	-35.7003
1.73165	-35.6998
1.74357	-35.6995
1.7555	-35.6993
1.76742	-35.6992
1.76742	-35.6992
1.7555	-35.6993
1.74357	-35.6995
1.73165	-35.6998
1.71973	-35.7003
1.70781	-35.7008
1.69588	-35.7014
1.68396	-35.702
1.67204	-35.7027
1.66012	-35.7034
1.64819	-35.7041
1.63627	-35.7048
1.62435	-35.7055
1.61243	-35.7062
1.6005	-35.7069
1.58858	-35.7076
1.57666	-35.7082
1.56474	-35.7089
1.55281	-35.7095
1.54089	-35.7101
1.52897	-35.7107
1.51705	-35.7112
1.50512	-35.7117
1.4932	-35.7121
1.48128	-35.7123
1.46936	-35.7125
1.45743	-35.7124
1.44551	-35.7122
1.43359	-35.7119
1.42166	-35.7114
1.42166	-35.7114
1.4157	-35.7116
1.40974	-35.7118
1.40378	-35.712
1.39782	-35.7121
1.39186	-35.7123
1.3859	-35.7124
1.37994	-35.7125
1.37397	-35.7126
1.36801	-35.7127
1.36205	-35.7126
1.35609	-35.7126
1.35013	-35.7125
1.34417	-35.7124
1.33821	-35.7122
1.33225	-35.7121
1.32628	-35.712
1.32032	-35.7119
1.31436	-35.7118
1.3084	-35.7118
1.30244	-35.7117
1.29648	-35.7116
1.29052	-35.7115
1.28455	-35.7114
1.27859	-35.7114
1.27263	-35.7114
1.26667	-35.7113
1.26071	-35.7113
1.25475	-35.7113
1.24879	-35.7113
1.24879	-35.7113
1.23846	-35.7112
1.22814	-35.7112
1.21781	-35.711
1.20749	-35.7108
1.19716	-35.7105
1.18684	-35.7103
1.17651	-35.7099
1.16619	-35.7096
1.15586	-35.7092
1.14553	-35.7086
1.13521	-35.708
1.12488	-35.7074
1.11456	-35.7068
1.10423	-35.7062
1.09391	-35.7056
1.08358	-35.7049
1.07326	-35.7043
1.06293	-35.7037
1.05261	-35.7031
1.04228	-35.7025
1.03196	-35.7019
1.02163	-35.7013
1.01131	-35.7008
1.00098	-35.7004
0.99066	-35.7
0.98033	-35.6996
0.97001	-35.6994
0.95968	-35.6993
0.94935	-35.6992
0.94935	-35.6992
0.94483	-35.6992
0.9403	-35.6992
0.93577	-35.6992
0.93125	-35.6992
0.92672	-35.6992
0.92219	-35.6992
0.91766	-35.6992
0.91314	-35.6992
0.90861	-35.6992
0.90408	-35.6992
0.89955	-35.6992
0.89503	-35.6992
0.8905	-35.6992
0.88597	-35.6992
0.88145	-35.6992
0.87692	-35.6992
0.87239	-35.6992
0.86786	-35.6992
0.86334	-35.6992
0.85881	-35.6992
0.85428	-35.6992
0.84975	-35.6992
0.84523	-35.6992
0.8407	-35.6992
0.83617	-35.6992
0.83165	-35.6992
0.82712	-35.6992
0.82259	-35.6992
0.81806	-35.6992
0.81806	-35.6992
0.80614	-35.6993
0.79422	-35.6995
0.7823	-35.6998
0.77037	-35.7003
0.75845	-35.7008
0.74653	-35.7014
0.73461	-35.702
0.72268	-35.7027
0.71076	-35.7034
0.69884	-35.7041
0.68692	-35.7048
0.67499	-35.7055
0.66307	-35.7062
0.65115	-35.7069
0.63923	-35.7076
0.6273	-35.7082
0.61538	-35.7089
0.60346	-35.7095
0.59154	-35.7101
0.57961	-35.7107
0.56769	-35.7112
0.55577	-35.7117
0.54385	-35.7121
0.53192	-35.7123
0.52	-35.7125
0.50808	-35.7124
0.49615	-35.7122
0.48423	-35.7119
0.47231	-35.7114
0.47231	-35.7114
0.46635	-35.7116
0.46039	-35.7118
0.45443	-35.712
0.44846	-35.7121
0.4425	-35.7123
0.43654	-35.7124
0.43058	-35.7125
0.42462	-35.7126
0.41866	-35.7127
0.4127	-35.7126
0.40674	-35.7126
0.40077	-35.7125
0.39481	-35.7124
0.38885	-35.7122
0.38289	-35.7121
0.37693	-35.712
0.37097	-35.7119
0.36501	-35.7118
0.35905	-35.7118
0.35308	-35.7117
0.34712	-35.7116
0.34116	-35.7115
0.3352	-35.7114
0.32924	-35.7114
0.32328	-35.7114
0.31732	-35.7113
0.31135	-35.7113
0.30539	-35.7113
0.29943	-35.7113
0.29943	-35.7113
0.28911	-35.7112
0.27878	-35.7112
0.26846	-35.711
0.25813	-35.7108
0.24781	-35.7106
0.23748	-35.7103
0.22716	-35.7099
0.21683	-35.7096
0.2065	-35.7092
0.19618	-35.7086
0.18585	-35.708
0.17553	-35.7074
0.1652	-35.7068
0.15488	-35.7062
0.14455	-35.7056
0.13423	-35.7049
0.1239	-35.7043
0.11358	-35.7037
0.10325	-35.7031
0.09293	-35.7025
0.0826	-35.7019
0.07228	-35.7013
0.06195	-35.7008
0.05163	-35.7004
0.0413	-35.7
0.03098	-35.6996
0.02065	-35.6994
0.01033	-35.6993
0	-35.6992
0	-35.697
0.01033	-35.6971
0.02065	-35.6971
0.03098	-35.6972
0.0413	-35.6972
0.05163	-35.6973
0.06195	-35.6973
0.07228	-35.6973
0.0826	-35.6973
0.09293	-35.6973
0.10325	-35.6973
0.11358	-35.6972
0.1239	-35.6972
0.13423	-35.6971
0.14455	-35.697
0.15488	-35.697
0.1652	-35.6969
0.17553	-35.6968
0.18585	-35.6967
0.19618	-35.6966
0.2065	-35.6965
0.21683	-35.6965
0.22716	-35.6964
0.23748	-35.6963
0.24781	-35.6963
0.25813	-35.6962
0.26846	-35.6962
0.27878	-35.6962
0.28911	-35.6961
0.29943	-35.6961
0.29943	-35.6961
0.30539	-35.6961
0.31135	-35.6961
0.31732	-35.6961
0.32328	-35.6961
0.32924	-35.6961
0.3352	-35.6961
0.34116	-35.6961
0.34712	-35.6961
0.35308	-35.6961
0.35905	-35.6961
0.36501	-35.6961
0.37097	-35.6961
0.37693	-35.6961
0.38289	-35.6961
0.38885	-35.6961
0.39481	-35.6961
0.40077	-35.6961
0.40674	-35.6961
0.4127	-35.6961
0.41866	-35.6961
0.42462	-35.6961
0.43058	-35.6961
0.43654	-35.6961
0.4425	-35.6961
0.44846	-35.6961
0.45443	-35.6961
0.46039	-35.6961
0.46635	-35.6962
0.47231	-35.6962
0.47231	-35.6962
0.48423	-35.696
0.49615	-35.6959
0.50808	-35.6958
0.52	-35.6957
0.53192	-35.6956
0.54385	-35.6956
0.55577	-35.6956
0.56769	-35.6956
0.57961	-35.6956
0.59154	-35.6956
0.60346	-35.6956
0.61538	-35.6957
0.6273	-35.6958
0.63923	-35.6959
0.65115	-35.6959
0.66307	-35.696
0.67499	-35.6961
0.68692	-35.6962
0.69884	-35.6964
0.71076	-35.6965
0.72268	-35.6966
0.73461	-35.6966
0.74653	-35.6967
0.75845	-35.6968
0.77037	-35.6969
0.7823	-35.697
0.79422	-35.697
0.80614	-35.697
0.81806	-35.697
0.81806	-35.697
0.82259	-35.697
0.82712	-35.697
0.83165	-35.697
0.83617	-35.697
0.8407	-35.697
0.84523	-35.697
0.84975	-35.697
0.85428	-35.697
0.85881	-35.697
0.86334	-35.697
0.86786	-35.697
0.87239	-35.697
0.87692	-35.697
0.88145	-35.697
0.88597	-35.697
0.8905	-35.697
0.89503	-35.697
0.89955	-35.697
0.90408	-35.697
0.90861	-35.697
0.91314	-35.697
0.91766	-35.697
0.92219	-35.697
0.92672	-35.697
0.93125	-35.697
0.93577	-35.697
0.9403	-35.697
0.94483	-35.697
0.94935	-35.697
0.94935	-35.697
0.95968	-35.6971
0.97001	-35.6971
0.98033	-35.6972
0.99066	-35.6972
1.00098	-35.6973
1.01131	-35.6973
1.02163	-35.6973
1.03196	-35.6973
1.04228	-35.6973
1.05261	-35.6973
1.06293	-35.6972
1.07326	-35.6972
1.08358	-35.6971
1.09391	-35.697
1.10423	-35.697
1.11456	-35.6969
1.12488	-35.6968
1.13521	-35.6967
1.14553	-35.6966
1.15586	-35.6965
1.16619	-35.6965
1.17651	-35.6964
1.18684	-35.6963
1.19716	-35.6963
1.20749	-35.6962
1.21781	-35.6962
1.22814	-35.6962
1.23846	-35.6961
1.24879	-35.6961
1.24879	-35.6961
1.25475	-35.6961
1.26071	-35.6961
1.26667	-35.6961
1.27263	-35.6961
1.27859	-35.6961
1.28455	-35.6961
1.29052	-35.6961
1.29648	-35.6961
1.30244	-35.6961
1.3084	-35.6961
1.31436	-35.6961
1.32032	-35.6961
1.32628	-35.6961
1.33225	-35.6961
1.33821	-35.6961
1.34417	-35.6961
1.35013	-35.6961
1.35609	-35.6961
1.36205	-35.6961
1.36801	-35.6961
1.37397	-35.6961
1.37994	-35.6961
1.3859	-35.6961
1.39186	-35.6961
1.39782	-35.6961
1.40378	-35.6961
1.40974	-35.6961
1.4157	-35.6962
1.42166	-35.6962
1.42166	-35.6962
1.43359	-35.696
1.44551	-35.6959
1.45743	-35.6958
1.46936	-35.6957
1.48128	-35.6956
1.4932	-35.6956
1.50512	-35.6956
1.51705	-35.6956
1.52897	-35.6956
1.54089	-35.6956
1.55281	-35.6956
1.56474	-35.6957
1.57666	-35.6958
1.58858	-35.6959
1.6005	-35.6959
1.61243	-35.696
1.62435	-35.6961
1.63627	-35.6962
1.64819	-35.6964
1.66012	-35.6964
1.67204	-35.6966
1.68396	-35.6966
1.69588	-35.6967
1.70781	-35.6968
1.71973	-35.6969
1.73165	-35.697
1.74357	-35.697
1.7555	-35.697
1.76742	-35.697
1.76742	-35.697
1.7555	-35.697
1.74357	-35.697
1.73165	-35.697
1.71973	-35.6969
1.70781	-35.6968
1.69588	-35.6967
1.68396	-35.6966
1.67204	-35.6966
1.66012	-35.6964
1.64819	-35.6963
1.63627	-35.6962
1.62435	-35.6961
1.61243	-35.696
1.6005	-35.6959
1.58858	-35.6958
1.57666	-35.6958
1.56474	-35.6957
1.55281	-35.6956
1.54089	-35.6956
1.52897	-35.6956
1.51705	-35.6955
1.50512	-35.6955
1.4932	-35.6956
1.48128	-35.6956
1.46936	-35.6957
1.45743	-35.6958
1.44551	-35.6959
1.43359	-35.696
1.42166	-35.6962
1.42166	-35.6962
1.4157	-35.6962
1.40974	-35.6961
1.40378	-35.6961
1.39782	-35.6961
1.39186	-35.6961
1.3859	-35.6961
1.37994	-35.6961
1.37397	-35.6961
1.36801	-35.6961
1.36205	-35.6961
1.35609	-35.6961
1.35013	-35.6961
1.34417	-35.6961
1.33821	-35.6961
1.33225	-35.6961
1.32628	-35.6961
1.32032	-35.6961
1.31436	-35.6961
1.3084	-35.6961
1.30244	-35.6961
1.29648	-35.6961
1.29052	-35.6961
1.28455	-35.6961
1.27859	-35.6961
1.27263	-35.6961
1.26667	-35.6961
1.26071	-35.6961
1.25475	-35.6961
1.24879	-35.6961
1.24879	-35.6961
1.23846	-35.6961
1.22814	-35.6962
1.21781	-35.6962
1.20749	-35.6962
1.19716	-35.6963
1.18684	-35.6963
1.17651	-35.6964
1.16619	-35.6964
1.15586	-35.6965
1.14553	-35.6966
1.13521	-35.6967
1.12488	-35.6968
1.11456	-35.6969
1.10423	-35.697
1.09391	-35.697
1.08358	-35.6971
1.07326	-35.6972
1.06293	-35.6972
1.05261	-35.6973
1.04228	-35.6973
1.03196	-35.6973
1.02163	-35.6973
1.01131	-35.6973
1.00098	-35.6973
0.99066	-35.6972
0.98033	-35.6972
0.97001	-35.6971
0.95968	-35.6971
0.94935	-35.697
0.94935	-35.697
0.94483	-35.697
0.9403	-35.697
0.93577	-35.697
0.93125	-35.697
0.92672	-35.697
0.92219	-35.697
0.91766	-35.697
0.91314	-35.697
0.90861	-35.697
0.90408	-35.697
0.89955	-35.697
0.89503	-35.697
0.8905	-35.697
0.88597	-35.697
0.88145	-35.697
0.87692	-35.697
0.87239	-35.697
0.86786	-35.697
0.86334	-35.697
[truncated: 149,200 more rows]

## Sheet: Fig. 4e
x	y
0	-36.5165
0.01033	-36.5165
0.02065	-36.5165
0.03098	-36.5164
0.0413	-36.5164
0.05163	-36.5163
0.06195	-36.5161
0.07228	-36.516
0.0826	-36.5158
0.09293	-36.5157
0.10325	-36.5155
0.11358	-36.5153
0.1239	-36.5151
0.13423	-36.5149
0.14455	-36.5147
0.15488	-36.5144
0.1652	-36.5142
0.17553	-36.514
0.18585	-36.5137
0.19618	-36.5135
0.2065	-36.5132
0.21683	-36.513
0.22716	-36.5127
0.23748	-36.5125
0.24781	-36.5123
0.25813	-36.5121
0.26846	-36.512
0.27878	-36.5119
0.28911	-36.5118
0.29943	-36.5118
0.29943	-36.5118
0.30539	-36.5118
0.31135	-36.5118
0.31732	-36.5118
0.32328	-36.5117
0.32924	-36.5117
0.3352	-36.5117
0.34116	-36.5116
0.34712	-36.5116
0.35308	-36.5115
0.35905	-36.5115
0.36501	-36.5114
0.37097	-36.5113
0.37693	-36.5113
0.38289	-36.5112
0.38885	-36.5111
0.39481	-36.511
0.40077	-36.5109
0.40674	-36.5108
0.4127	-36.5108
0.41866	-36.5107
0.42462	-36.5106
0.43058	-36.5106
0.43654	-36.5105
0.4425	-36.5104
0.44846	-36.5104
0.45443	-36.5104
0.46039	-36.5103
0.46635	-36.5103
0.47231	-36.5103
0.47231	-36.5103
0.48423	-36.5102
0.49615	-36.5101
0.50808	-36.5102
0.52	-36.5103
0.53192	-36.5105
0.54385	-36.5107
0.55577	-36.511
0.56769	-36.5114
0.57961	-36.5117
0.59154	-36.5121
0.60346	-36.5125
0.61538	-36.5128
0.6273	-36.5132
0.63923	-36.5136
0.65115	-36.5139
0.66307	-36.5142
0.67499	-36.5145
0.68692	-36.5148
0.69884	-36.5151
0.71076	-36.5153
0.72268	-36.5156
0.73461	-36.5158
0.74653	-36.516
0.75845	-36.5162
0.77037	-36.5163
0.7823	-36.5164
0.79422	-36.5165
0.80614	-36.5165
0.81806	-36.5165
0.81806	-36.5165
0.82259	-36.5165
0.82712	-36.5165
0.83165	-36.5165
0.83617	-36.5165
0.8407	-36.5165
0.84523	-36.5165
0.84975	-36.5165
0.85428	-36.5165
0.85881	-36.5165
0.86334	-36.5165
0.86786	-36.5165
0.87239	-36.5165
0.87692	-36.5165
0.88145	-36.5165
0.88597	-36.5165
0.8905	-36.5165
0.89503	-36.5165
0.89955	-36.5165
0.90408	-36.5165
0.90861	-36.5165
0.91314	-36.5165
0.91766	-36.5165
0.92219	-36.5165
0.92672	-36.5165
0.93125	-36.5165
0.93577	-36.5165
0.9403	-36.5165
0.94483	-36.5165
0.94935	-36.5165
0.94935	-36.5165
0.95968	-36.5165
0.97001	-36.5165
0.98033	-36.5164
0.99066	-36.5164
1.00098	-36.5163
1.01131	-36.5161
1.02163	-36.516
1.03196	-36.5158
1.04228	-36.5157
1.05261	-36.5155
1.06293	-36.5153
1.07326	-36.5151
1.08358	-36.5149
1.09391	-36.5147
1.10423	-36.5144
1.11456	-36.5142
1.12488	-36.514
1.13521	-36.5137
1.14553	-36.5135
1.15586	-36.5132
1.16619	-36.513
1.17651	-36.5127
1.18684	-36.5125
1.19716	-36.5123
1.20749	-36.5121
1.21781	-36.512
1.22814	-36.5119
1.23846	-36.5118
1.24879	-36.5118
1.24879	-36.5118
1.25475	-36.5118
1.26071	-36.5118
1.26667	-36.5118
1.27263	-36.5117
1.27859	-36.5117
1.28455	-36.5117
1.29052	-36.5116
1.29648	-36.5116
1.30244	-36.5115
1.3084	-36.5115
1.31436	-36.5114
1.32032	-36.5113
1.32628	-36.5113
1.33225	-36.5112
1.33821	-36.5111
1.34417	-36.511
1.35013	-36.5109
1.35609	-36.5108
1.36205	-36.5108
1.36801	-36.5107
1.37397	-36.5106
1.37994	-36.5106
1.3859	-36.5105
1.39186	-36.5104
1.39782	-36.5104
1.40378	-36.5104
1.40974	-36.5103
1.4157	-36.5103
1.42166	-36.5103
1.42166	-36.5103
1.43359	-36.5102
1.44551	-36.5101
1.45743	-36.5102
1.46936	-36.5103
1.48128	-36.5105
1.4932	-36.5107
1.50512	-36.511
1.51705	-36.5114
1.52897	-36.5117
1.54089	-36.5121
1.55281	-36.5125
1.56474	-36.5128
1.57666	-36.5132
1.58858	-36.5136
1.6005	-36.5139
1.61243	-36.5142
1.62435	-36.5145
1.63627	-36.5148
1.64819	-36.5151
1.66012	-36.5153
1.67204	-36.5156
1.68396	-36.5158
1.69588	-36.516
1.70781	-36.5162
1.71973	-36.5163
1.73165	-36.5164
1.74357	-36.5165
1.7555	-36.5165
1.76742	-36.5165
1.76742	-36.5165
1.7555	-36.5165
1.74357	-36.5165
1.73165	-36.5164
1.71973	-36.5163
1.70781	-36.5162
1.69588	-36.516
1.68396	-36.5158
1.67204	-36.5156
1.66012	-36.5153
1.64819	-36.5151
1.63627	-36.5148
1.62435	-36.5145
1.61243	-36.5142
1.6005	-36.5139
1.58858	-36.5136
1.57666	-36.5132
1.56474	-36.5128
1.55281	-36.5125
1.54089	-36.5121
1.52897	-36.5117
1.51705	-36.5114
1.50512	-36.511
1.4932	-36.5107
1.48128	-36.5104
1.46936	-36.5103
1.45743	-36.5102
1.44551	-36.5101
1.43359	-36.5102
1.42166	-36.5103
1.42166	-36.5103
1.4157	-36.5103
1.40974	-36.5103
1.40378	-36.5103
1.39782	-36.5104
1.39186	-36.5104
1.3859	-36.5105
1.37994	-36.5105
1.37397	-36.5106
1.36801	-36.5107
1.36205	-36.5108
1.35609	-36.5108
1.35013	-36.5109
1.34417	-36.511
1.33821	-36.5111
1.33225	-36.5112
1.32628	-36.5112
1.32032	-36.5113
1.31436	-36.5114
1.3084	-36.5115
1.30244	-36.5115
1.29648	-36.5116
1.29052	-36.5116
1.28455	-36.5117
1.27859	-36.5117
1.27263	-36.5117
1.26667	-36.5117
1.26071	-36.5118
1.25475	-36.5118
1.24879	-36.5118
1.24879	-36.5118
1.23846	-36.5118
1.22814	-36.5119
1.21781	-36.512
1.20749	-36.5121
1.19716	-36.5123
1.18684	-36.5125
1.17651	-36.5127
1.16619	-36.513
1.15586	-36.5132
1.14553	-36.5135
1.13521	-36.5137
1.12488	-36.514
1.11456	-36.5142
1.10423	-36.5144
1.09391	-36.5147
1.08358	-36.5149
1.07326	-36.5151
1.06293	-36.5153
1.05261	-36.5155
1.04228	-36.5157
1.03196	-36.5158
1.02163	-36.516
1.01131	-36.5161
1.00098	-36.5163
0.99066	-36.5164
0.98033	-36.5164
0.97001	-36.5165
0.95968	-36.5165
0.94935	-36.5165
0.94935	-36.5165
0.94483	-36.5165
0.9403	-36.5165
0.93577	-36.5165
0.93125	-36.5165
0.92672	-36.5165
0.92219	-36.5165
0.91766	-36.5165
0.91314	-36.5165
0.90861	-36.5165
0.90408	-36.5165
0.89955	-36.5165
0.89503	-36.5165
0.8905	-36.5165
0.88597	-36.5165
0.88145	-36.5165
0.87692	-36.5165
0.87239	-36.5165
0.86786	-36.5165
0.86334	-36.5165
0.85881	-36.5165
0.85428	-36.5165
0.84975	-36.5165
0.84523	-36.5165
0.8407	-36.5165
0.83617	-36.5165
0.83165	-36.5165
0.82712	-36.5165
0.82259	-36.5165
0.81806	-36.5165
0.81806	-36.5165
0.80614	-36.5165
0.79422	-36.5165
0.7823	-36.5164
0.77037	-36.5163
0.75845	-36.5162
0.74653	-36.516
0.73461	-36.5158
0.72268	-36.5156
0.71076	-36.5153
0.69884	-36.5151
0.68692	-36.5148
0.67499	-36.5145
0.66307	-36.5142
0.65115	-36.5139
0.63923	-36.5135
0.6273	-36.5132
0.61538	-36.5128
0.60346	-36.5125
0.59154	-36.5121
0.57961	-36.5117
0.56769	-36.5114
0.55577	-36.511
0.54385	-36.5107
0.53192	-36.5104
0.52	-36.5103
0.50808	-36.5102
0.49615	-36.5101
0.48423	-36.5102
0.47231	-36.5103
0.47231	-36.5103
0.46635	-36.5103
0.46039	-36.5103
0.45443	-36.5103
0.44846	-36.5104
0.4425	-36.5104
0.43654	-36.5105
0.43058	-36.5105
0.42462	-36.5106
0.41866	-36.5107
0.4127	-36.5108
0.40674	-36.5108
0.40077	-36.5109
0.39481	-36.511
0.38885	-36.5111
0.38289	-36.5112
0.37693	-36.5112
0.37097	-36.5113
0.36501	-36.5114
0.35905	-36.5115
0.35308	-36.5115
0.34712	-36.5116
0.34116	-36.5116
0.3352	-36.5117
0.32924	-36.5117
0.32328	-36.5117
0.31732	-36.5117
0.31135	-36.5118
0.30539	-36.5118
0.29943	-36.5118
0.29943	-36.5118
0.28911	-36.5118
0.27878	-36.5119
0.26846	-36.512
0.25813	-36.5121
0.24781	-36.5123
0.23748	-36.5125
0.22716	-36.5127
0.21683	-36.513
0.2065	-36.5132
0.19618	-36.5135
0.18585	-36.5137
0.17553	-36.514
0.1652	-36.5142
0.15488	-36.5144
0.14455	-36.5147
0.13423	-36.5149
0.1239	-36.5151
0.11358	-36.5153
0.10325	-36.5155
0.09293	-36.5157
0.0826	-36.5158
0.07228	-36.516
0.06195	-36.5161
0.05163	-36.5163
0.0413	-36.5164
0.03098	-36.5164
0.02065	-36.5165
0.01033	-36.5165
0	-36.5165
0	-36.5164
0.01033	-36.5164
0.02065	-36.5164
0.03098	-36.5163
0.0413	-36.5162
0.05163	-36.5162
0.06195	-36.5161
0.07228	-36.5159
0.0826	-36.5158
0.09293	-36.5157
0.10325	-36.5154
0.11358	-36.5152
0.1239	-36.515
0.13423	-36.5147
0.14455	-36.5144
0.15488	-36.5141
0.1652	-36.5138
0.17553	-36.5134
0.18585	-36.5131
0.19618	-36.5127
0.2065	-36.5123
0.21683	-36.5119
0.22716	-36.5115
0.23748	-36.5112
0.24781	-36.5108
0.25813	-36.5104
0.26846	-36.51
0.27878	-36.5098
0.28911	-36.5096
0.29943	-36.5095
0.29943	-36.5095
0.30539	-36.5095
0.31135	-36.5095
0.31732	-36.5095
0.32328	-36.5095
0.32924	-36.5095
0.3352	-36.5094
0.34116	-36.5094
0.34712	-36.5094
0.35308	-36.5093
0.35905	-36.5093
0.36501	-36.5093
0.37097	-36.5093
0.37693	-36.5092
0.38289	-36.5092
0.38885	-36.5092
0.39481	-36.5092
0.40077	-36.5092
0.40674	-36.5092
0.4127	-36.5093
0.41866	-36.5093
0.42462	-36.5093
0.43058	-36.5094
0.43654	-36.5095
0.4425	-36.5096
0.44846	-36.5097
0.45443	-36.5098
0.46039	-36.5099
0.46635	-36.51
0.47231	-36.5101
0.47231	-36.5101
0.48423	-36.5098
0.49615	-36.5095
0.50808	-36.5094
0.52	-36.5094
0.53192	-36.5095
0.54385	-36.5098
0.55577	-36.5102
0.56769	-36.5106
0.57961	-36.511
0.59154	-36.5115
0.60346	-36.512
0.61538	-36.5124
0.6273	-36.5129
0.63923	-36.5133
0.65115	-36.5137
0.66307	-36.514
0.67499	-36.5144
0.68692	-36.5147
0.69884	-36.515
0.71076	-36.5153
0.72268	-36.5155
0.73461	-36.5157
0.74653	-36.5159
0.75845	-36.516
0.77037	-36.5162
0.7823	-36.5163
0.79422	-36.5163
0.80614	-36.5164
0.81806	-36.5164
0.81806	-36.5164
0.82259	-36.5164
0.82712	-36.5164
0.83165	-36.5164
0.83617	-36.5164
0.8407	-36.5164
0.84523	-36.5164
0.84975	-36.5164
0.85428	-36.5164
0.85881	-36.5164
0.86334	-36.5164
0.86786	-36.5164
0.87239	-36.5164
0.87692	-36.5164
0.88145	-36.5164
0.88597	-36.5164
0.8905	-36.5164
0.89503	-36.5164
0.89955	-36.5164
0.90408	-36.5164
0.90861	-36.5164
0.91314	-36.5164
0.91766	-36.5164
0.92219	-36.5164
0.92672	-36.5164
0.93125	-36.5164
0.93577	-36.5164
0.9403	-36.5164
0.94483	-36.5164
0.94935	-36.5164
0.94935	-36.5164
0.95968	-36.5164
0.97001	-36.5164
0.98033	-36.5163
0.99066	-36.5162
1.00098	-36.5162
1.01131	-36.5161
1.02163	-36.5159
1.03196	-36.5158
1.04228	-36.5157
1.05261	-36.5154
1.06293	-36.5152
1.07326	-36.515
1.08358	-36.5147
1.09391	-36.5144
1.10423	-36.5141
1.11456	-36.5138
1.12488	-36.5134
1.13521	-36.5131
1.14553	-36.5127
1.15586	-36.5123
1.16619	-36.5119
1.17651	-36.5115
1.18684	-36.5112
1.19716	-36.5108
1.20749	-36.5104
1.21781	-36.51
1.22814	-36.5098
1.23846	-36.5096
1.24879	-36.5095
1.24879	-36.5095
1.25475	-36.5095
1.26071	-36.5095
1.26667	-36.5095
1.27263	-36.5095
1.27859	-36.5095
1.28455	-36.5094
1.29052	-36.5094
1.29648	-36.5094
1.30244	-36.5093
1.3084	-36.5093
1.31436	-36.5093
1.32032	-36.5093
1.32628	-36.5092
1.33225	-36.5092
1.33821	-36.5092
1.34417	-36.5092
1.35013	-36.5092
1.35609	-36.5092
1.36205	-36.5093
1.36801	-36.5093
1.37397	-36.5093
1.37994	-36.5094
1.3859	-36.5095
1.39186	-36.5096
1.39782	-36.5097
1.40378	-36.5098
1.40974	-36.5099
1.4157	-36.51
1.42166	-36.5101
1.42166	-36.5101
1.43359	-36.5098
1.44551	-36.5095
1.45743	-36.5094
1.46936	-36.5094
1.48128	-36.5095
1.4932	-36.5098
1.50512	-36.5102
1.51705	-36.5106
1.52897	-36.511
1.54089	-36.5115
1.55281	-36.512
1.56474	-36.5124
1.57666	-36.5129
1.58858	-36.5133
1.6005	-36.5137
1.61243	-36.514
1.62435	-36.5144
1.63627	-36.5147
1.64819	-36.515
1.66012	-36.5153
1.67204	-36.5155
1.68396	-36.5157
1.69588	-36.5159
1.70781	-36.516
1.71973	-36.5162
1.73165	-36.5163
1.74357	-36.5163
1.7555	-36.5164
1.76742	-36.5164
1.76742	-36.5164
1.7555	-36.5164
1.74357	-36.5163
1.73165	-36.5162
1.71973	-36.5162
1.70781	-36.516
1.69588	-36.5159
1.68396	-36.5157
1.67204	-36.5155
1.66012	-36.5153
1.64819	-36.515
1.63627	-36.5147
1.62435	-36.5144
1.61243	-36.514
1.6005	-36.5137
1.58858	-36.5133
1.57666	-36.5128
1.56474	-36.5124
1.55281	-36.512
1.54089	-36.5115
1.52897	-36.511
1.51705	-36.5106
1.50512	-36.5102
1.4932	-36.5098
1.48128	-36.5095
1.46936	-36.5094
1.45743	-36.5094
1.44551	-36.5095
1.43359	-36.5098
1.42166	-36.5101
1.42166	-36.5101
1.4157	-36.51
1.40974	-36.5099
1.40378	-36.5098
1.39782	-36.5097
1.39186	-36.5096
1.3859	-36.5095
1.37994	-36.5094
1.37397	-36.5093
1.36801	-36.5093
1.36205	-36.5093
1.35609	-36.5092
1.35013	-36.5092
1.34417	-36.5092
1.33821	-36.5092
1.33225	-36.5092
1.32628	-36.5092
1.32032	-36.5093
1.31436	-36.5093
1.3084	-36.5093
1.30244	-36.5093
1.29648	-36.5094
1.29052	-36.5094
1.28455	-36.5094
1.27859	-36.5095
1.27263	-36.5095
1.26667	-36.5095
1.26071	-36.5095
1.25475	-36.5095
1.24879	-36.5095
1.24879	-36.5095
1.23846	-36.5096
1.22814	-36.5098
1.21781	-36.51
1.20749	-36.5104
1.19716	-36.5108
1.18684	-36.5112
1.17651	-36.5115
1.16619	-36.5119
1.15586	-36.5123
1.14553	-36.5127
1.13521	-36.5131
1.12488	-36.5134
1.11456	-36.5138
1.10423	-36.5141
1.09391	-36.5144
1.08358	-36.5147
1.07326	-36.515
1.06293	-36.5152
1.05261	-36.5154
1.04228	-36.5156
1.03196	-36.5158
1.02163	-36.5159
1.01131	-36.516
1.00098	-36.5161
0.99066	-36.5162
0.98033	-36.5163
0.97001	-36.5163
0.95968	-36.5164
0.94935	-36.5164
0.94935	-36.5164
0.94483	-36.5164
0.9403	-36.5164
0.93577	-36.5164
0.93125	-36.5164
0.92672	-36.5164
0.92219	-36.5164
0.91766	-36.5164
0.91314	-36.5164
0.90861	-36.5164
0.90408	-36.5164
0.89955	-36.5164
0.89503	-36.5164
0.8905	-36.5164
0.88597	-36.5164
0.88145	-36.5164
0.87692	-36.5164
0.87239	-36.5164
0.86786	-36.5164
0.86334	-36.5164
0.85881	-36.5164
0.85428	-36.5164
0.84975	-36.5164
0.84523	-36.5164
0.8407	-36.5164
0.83617	-36.5164
0.83165	-36.5164
0.82712	-36.5164
0.82259	-36.5164
0.81806	-36.5164
0.81806	-36.5164
0.80614	-36.5164
0.79422	-36.5163
0.7823	-36.5162
0.77037	-36.5162
0.75845	-36.516
0.74653	-36.5159
0.73461	-36.5157
0.72268	-36.5155
0.71076	-36.5153
0.69884	-36.515
0.68692	-36.5147
0.67499	-36.5144
0.66307	-36.514
0.65115	-36.5137
0.63923	-36.5133
0.6273	-36.5128
0.61538	-36.5124
0.60346	-36.512
0.59154	-36.5115
0.57961	-36.511
0.56769	-36.5106
0.55577	-36.5102
0.54385	-36.5098
0.53192	-36.5095
0.52	-36.5094
0.50808	-36.5094
0.49615	-36.5095
0.48423	-36.5098
0.47231	-36.5101
0.47231	-36.5101
0.46635	-36.51
0.46039	-36.5099
0.45443	-36.5097
0.44846	-36.5097
0.4425	-36.5096
0.43654	-36.5095
0.43058	-36.5094
0.42462	-36.5093
0.41866	-36.5093
0.4127	-36.5093
0.40674	-36.5092
0.40077	-36.5092
0.39481	-36.5092
0.38885	-36.5092
0.38289	-36.5092
0.37693	-36.5092
0.37097	-36.5093
0.36501	-36.5093
0.35905	-36.5093
0.35308	-36.5093
0.34712	-36.5094
0.34116	-36.5094
0.3352	-36.5094
0.32924	-36.5095
0.32328	-36.5095
0.31732	-36.5095
0.31135	-36.5095
0.30539	-36.5095
0.29943	-36.5095
0.29943	-36.5095
0.28911	-36.5096
0.27878	-36.5098
0.26846	-36.51
0.25813	-36.5104
0.24781	-36.5108
0.23748	-36.5112
0.22716	-36.5115
0.21683	-36.5119
0.2065	-36.5123
0.19618	-36.5127
0.18585	-36.5131
0.17553	-36.5134
0.1652	-36.5138
0.15488	-36.5141
0.14455	-36.5144
0.13423	-36.5147
0.1239	-36.515
0.11358	-36.5152
0.10325	-36.5154
0.09293	-36.5156
0.0826	-36.5158
0.07228	-36.5159
0.06195	-36.516
0.05163	-36.5161
0.0413	-36.5162
0.03098	-36.5163
0.02065	-36.5163
0.01033	-36.5164
0	-36.5164
0	-36.4914
0.01033	-36.4915
0.02065	-36.4915
0.03098	-36.4917
0.0413	-36.492
0.05163	-36.4923
0.06195	-36.4928
0.07228	-36.4932
0.0826	-36.4938
0.09293	-36.4943
0.10325	-36.4949
0.11358	-36.4955
0.1239	-36.4961
0.13423	-36.4968
0.14455	-36.4974
0.15488	-36.4981
0.1652	-36.4987
0.17553	-36.4994
0.18585	-36.5
0.19618	-36.5006
0.2065	-36.5013
0.21683	-36.5019
0.22716	-36.5025
0.23748	-36.503
0.24781	-36.5036
0.25813	-36.504
0.26846	-36.5045
0.27878	-36.5048
0.28911	-36.5051
0.29943	-36.5051
0.29943	-36.5051
0.30539	-36.5051
0.31135	-36.5052
0.31732	-36.5052
0.32328	-36.5052
0.32924	-36.5052
0.3352	-36.5052
0.34116	-36.5052
0.34712	-36.5052
0.35308	-36.5052
0.35905	-36.5052
0.36501	-36.5053
0.37097	-36.5053
0.37693	-36.5053
0.38289	-36.5053
0.38885	-36.5052
0.39481	-36.5052
0.40077	-36.5052
0.40674	-36.5051
0.4127	-36.5051
0.41866	-36.505
0.42462	-36.5049
0.43058	-36.5048
0.43654	-36.5047
0.4425	-36.5045
0.44846	-36.5044
0.45443	-36.5042
0.46039	-36.504
0.46635	-36.5039
0.47231	-36.5037
0.47231	-36.5037
0.48423	-36.5042
0.49615	-36.5046
0.50808	-36.5048
0.52	-36.5049
0.53192	-36.5048
0.54385	-36.5045
0.55577	-36.5041
0.56769	-36.5036
0.57961	-36.503
0.59154	-36.5024
0.60346	-36.5018
0.61538	-36.5011
0.6273	-36.5004
0.63923	-36.4997
0.65115	-36.499
0.66307	-36.4983
0.67499	-36.4975
0.68692	-36.4968
0.69884	-36.4961
0.71076	-36.4954
0.72268	-36.4947
0.73461	-36.494
0.74653	-36.4934
0.75845	-36.4928
0.77037	-36.4923
0.7823	-36.492
0.79422	-36.4917
0.80614	-36.4915
0.81806	-36.4914
0.81806	-36.4914
0.82259	-36.4914
0.82712	-36.4914
0.83165	-36.4914
0.83617	-36.4914
0.8407	-36.4914
0.84523	-36.4914
0.84975	-36.4914
0.85428	-36.4914
0.85881	-36.4914
0.86334	-36.4914
0.86786	-36.4914
0.87239	-36.4914
0.87692	-36.4914
0.88145	-36.4914
0.88597	-36.4914
0.8905	-36.4914
0.89503	-36.4914
0.89955	-36.4914
0.90408	-36.4914
0.90861	-36.4914
0.91314	-36.4914
0.91766	-36.4914
0.92219	-36.4914
0.92672	-36.4914
0.93125	-36.4914
0.93577	-36.4914
0.9403	-36.4914
0.94483	-36.4914
0.94935	-36.4914
0.94935	-36.4914
0.95968	-36.4915
0.97001	-36.4915
0.98033	-36.4917
0.99066	-36.492
1.00098	-36.4923
1.01131	-36.4928
1.02163	-36.4932
1.03196	-36.4938
1.04228	-36.4943
1.05261	-36.4949
1.06293	-36.4955
1.07326	-36.4961
1.08358	-36.4968
1.09391	-36.4974
1.10423	-36.4981
1.11456	-36.4987
1.12488	-36.4994
1.13521	-36.5
1.14553	-36.5006
1.15586	-36.5013
1.16619	-36.5019
1.17651	-36.5025
1.18684	-36.503
1.19716	-36.5036
1.20749	-36.504
1.21781	-36.5045
1.22814	-36.5048
1.23846	-36.5051
1.24879	-36.5051
1.24879	-36.5051
1.25475	-36.5051
1.26071	-36.5052
1.26667	-36.5052
1.27263	-36.5052
1.27859	-36.5052
1.28455	-36.5052
1.29052	-36.5052
1.29648	-36.5052
1.30244	-36.5052
1.3084	-36.5052
1.31436	-36.5053
1.32032	-36.5053
1.32628	-36.5053
1.33225	-36.5053
1.33821	-36.5052
1.34417	-36.5052
1.35013	-36.5052
1.35609	-36.5051
1.36205	-36.5051
1.36801	-36.505
1.37397	-36.5049
1.37994	-36.5048
1.3859	-36.5047
1.39186	-36.5045
1.39782	-36.5044
1.40378	-36.5042
1.40974	-36.504
1.4157	-36.5039
1.42166	-36.5037
1.42166	-36.5037
1.43359	-36.5042
1.44551	-36.5046
1.45743	-36.5048
1.46936	-36.5049
1.48128	-36.5048
1.4932	-36.5045
1.50512	-36.5041
1.51705	-36.5036
1.52897	-36.503
1.54089	-36.5024
1.55281	-36.5018
1.56474	-36.5011
1.57666	-36.5004
1.58858	-36.4997
1.6005	-36.499
1.61243	-36.4983
1.62435	-36.4975
1.63627	-36.4968
1.64819	-36.4961
1.66012	-36.4954
1.67204	-36.4947
1.68396	-36.494
1.69588	-36.4934
1.70781	-36.4928
1.71973	-36.4923
1.73165	-36.492
1.74357	-36.4917
1.7555	-36.4915
1.76742	-36.4914
1.76742	-36.4914
1.7555	-36.4915
1.74357	-36.4917
1.73165	-36.4919
1.71973	-36.4923
1.70781	-36.4928
1.69588	-36.4934
1.68396	-36.494
1.67204	-36.4947
1.66012	-36.4954
1.64819	-36.4961
1.63627	-36.4968
1.62435	-36.4975
1.61243	-36.4982
1.6005	-36.499
1.58858	-36.4997
1.57666	-36.5004
1.56474	-36.5011
1.55281	-36.5018
1.54089	-36.5024
1.52897	-36.503
1.51705	-36.5036
1.50512	-36.5041
1.4932	-36.5045
1.48128	-36.5048
1.46936	-36.5049
1.45743	-36.5048
1.44551	-36.5046
1.43359	-36.5042
1.42166	-36.5037
1.42166	-36.5037
1.4157	-36.5038
1.40974	-36.504
1.40378	-36.5042
1.39782	-36.5044
1.39186	-36.5045
1.3859	-36.5047
1.37994	-36.5048
1.37397	-36.5049
1.36801	-36.505
1.36205	-36.5051
1.35609	-36.5051
1.35013	-36.5052
1.34417	-36.5052
1.33821	-36.5052
1.33225	-36.5052
1.32628	-36.5053
1.32032	-36.5053
1.31436	-36.5052
1.3084	-36.5052
1.30244	-36.5052
1.29648	-36.5052
1.29052	-36.5052
1.28455	-36.5052
1.27859	-36.5052
1.27263	-36.5052
1.26667	-36.5052
1.26071	-36.5051
1.25475	-36.5051
1.24879	-36.5051
1.24879	-36.5051
1.23846	-36.505
1.22814	-36.5048
1.21781	-36.5045
1.20749	-36.504
1.19716	-36.5036
1.18684	-36.503
1.17651	-36.5025
1.16619	-36.5019
1.15586	-36.5013
1.14553	-36.5006
1.13521	-36.5
1.12488	-36.4994
1.11456	-36.4987
1.10423	-36.4981
1.09391	-36.4974
1.08358	-36.4968
1.07326	-36.4961
1.06293	-36.4955
1.05261	-36.4949
1.04228	-36.4943
1.03196	-36.4937
1.02163	-36.4932
1.01131	-36.4928
1.00098	-36.4923
0.99066	-36.492
0.98033	-36.4917
0.97001	-36.4915
0.95968	-36.4915
0.94935	-36.4914
0.94935	-36.4914
0.94483	-36.4914
0.9403	-36.4914
0.93577	-36.4914
0.93125	-36.4914
0.92672	-36.4914
0.92219	-36.4914
0.91766	-36.4914
0.91314	-36.4914
0.90861	-36.4914
0.90408	-36.4914
0.89955	-36.4914
0.89503	-36.4914
0.8905	-36.4914
0.88597	-36.4914
0.88145	-36.4914
0.87692	-36.4914
0.87239	-36.4914
0.86786	-36.4914
0.86334	-36.4914
0.85881	-36.4914
0.85428	-36.4914
0.84975	-36.4914
0.84523	-36.4914
0.8407	-36.4914
0.83617	-36.4914
0.83165	-36.4914
0.82712	-36.4914
0.82259	-36.4914
0.81806	-36.4914
0.81806	-36.4914
0.80614	-36.4915
0.79422	-36.4917
0.7823	-36.4919
0.77037	-36.4923
0.75845	-36.4928
0.74653	-36.4934
0.73461	-36.494
0.72268	-36.4947
0.71076	-36.4954
0.69884	-36.4961
0.68692	-36.4968
0.67499	-36.4975
0.66307	-36.4982
0.65115	-36.499
0.63923	-36.4997
0.6273	-36.5004
0.61538	-36.5011
0.60346	-36.5018
0.59154	-36.5024
0.57961	-36.503
0.56769	-36.5036
0.55577	-36.5041
0.54385	-36.5045
0.53192	-36.5048
0.52	-36.5049
0.50808	-36.5048
0.49615	-36.5046
0.48423	-36.5042
0.47231	-36.5037
0.47231	-36.5037
0.46635	-36.5038
0.46039	-36.504
0.45443	-36.5042
0.44846	-36.5044
0.4425	-36.5045
0.43654	-36.5047
0.43058	-36.5048
0.42462	-36.5049
0.41866	-36.505
0.4127	-36.5051
0.40674	-36.5051
0.40077	-36.5052
0.39481	-36.5052
0.38885	-36.5052
0.38289	-36.5052
0.37693	-36.5053
0.37097	-36.5053
0.36501	-36.5052
0.35905	-36.5052
0.35308	-36.5052
0.34712	-36.5052
0.34116	-36.5052
0.3352	-36.5052
0.32924	-36.5052
0.32328	-36.5052
0.31732	-36.5052
0.31135	-36.5051
0.30539	-36.5051
0.29943	-36.5051
0.29943	-36.5051
0.28911	-36.505
0.27878	-36.5048
0.26846	-36.5045
0.25813	-36.504
0.24781	-36.5036
0.23748	-36.503
0.22716	-36.5025
0.21683	-36.5019
0.2065	-36.5013
0.19618	-36.5006
0.18585	-36.5
0.17553	-36.4994
0.1652	-36.4987
0.15488	-36.4981
0.14455	-36.4974
0.13423	-36.4968
0.1239	-36.4961
0.11358	-36.4955
0.10325	-36.4949
0.09293	-36.4943
0.0826	-36.4937
0.07228	-36.4932
0.06195	-36.4928
0.05163	-36.4923
0.0413	-36.492
0.03098	-36.4917
0.02065	-36.4915
0.01033	-36.4915
0	-36.4914
0	-36.4913
0.01033	-36.4913
0.02065	-36.4915
0.03098	-36.4917
0.0413	-36.4918
0.05163	-36.4921
0.06195	-36.4924
0.07228	-36.4927
0.0826	-36.4931
0.09293	-36.4935
0.10325	-36.494
0.11358	-36.4945
0.1239	-36.495
0.13423	-36.4955
0.14455	-36.496
0.15488	-36.4966
0.1652	-36.4971
0.17553	-36.4976
0.18585	-36.4981
0.19618	-36.4986
0.2065	-36.4991
0.21683	-36.4995
0.22716	-36.4999
0.23748	-36.5003
0.24781	-36.5006
0.25813	-36.5009
0.26846	-36.5011
0.27878	-36.5013
0.28911	-36.5014
0.29943	-36.5014
0.29943	-36.5014
0.30539	-36.5014
0.31135	-36.5014
0.31732	-36.5015
0.32328	-36.5015
0.32924	-36.5016
0.3352	-36.5016
0.34116	-36.5017
0.34712	-36.5018
0.35308	-36.5018
0.35905	-36.5019
0.36501	-36.502
0.37097	-36.5021
0.37693	-36.5022
0.38289	-36.5023
0.38885	-36.5025
0.39481	-36.5026
0.40077	-36.5027
0.40674	-36.5028
0.4127	-36.5029
0.41866	-36.503
0.42462	-36.5031
0.43058	-36.5032
0.43654	-36.5033
0.4425	-36.5034
0.44846	-36.5034
0.45443	-36.5035
0.46039	-36.5035
0.46635	-36.5035
0.47231	-36.5035
0.47231	-36.5035
0.48423	-36.5037
0.49615	-36.5038
0.50808	-36.5038
0.52	-36.5037
0.53192	-36.5035
0.54385	-36.5032
0.55577	-36.5029
0.56769	-36.5024
0.57961	-36.5019
0.59154	-36.5014
0.60346	-36.5008
0.61538	-36.5002
0.6273	-36.4996
0.63923	-36.499
0.65115	-36.4983
0.66307	-36.4977
0.67499	-36.497
0.68692	-36.4963
0.69884	-36.4957
0.71076	-36.495
0.72268	-36.4944
0.73461	-36.4938
0.74653	-36.4933
0.75845	-36.4928
0.77037	-36.4923
0.7823	-36.4919
0.79422	-36.4916
0.80614	-36.4914
0.81806	-36.4913
0.81806	-36.4913
0.82259	-36.4913
0.82712	-36.4913
0.83165	-36.4913
0.83617	-36.4913
0.8407	-36.4913
0.84523	-36.4913
0.84975	-36.4913
0.85428	-36.4913
0.85881	-36.4913
0.86334	-36.4913
0.86786	-36.4913
0.87239	-36.4913
0.87692	-36.4913
0.88145	-36.4913
0.88597	-36.4913
0.8905	-36.4913
0.89503	-36.4913
0.89955	-36.4913
0.90408	-36.4913
0.90861	-36.4913
0.91314	-36.4913
0.91766	-36.4913
0.92219	-36.4913
0.92672	-36.4913
0.93125	-36.4913
0.93577	-36.4913
0.9403	-36.4913
0.94483	-36.4913
0.94935	-36.4913
0.94935	-36.4913
0.95968	-36.4913
0.97001	-36.4915
0.98033	-36.4917
0.99066	-36.4918
1.00098	-36.4921
1.01131	-36.4924
1.02163	-36.4927
1.03196	-36.4931
1.04228	-36.4935
1.05261	-36.494
1.06293	-36.4945
1.07326	-36.495
1.08358	-36.4955
1.09391	-36.496
1.10423	-36.4966
1.11456	-36.4971
1.12488	-36.4976
1.13521	-36.4981
1.14553	-36.4986
1.15586	-36.4991
1.16619	-36.4995
1.17651	-36.4999
1.18684	-36.5003
1.19716	-36.5006
1.20749	-36.5009
1.21781	-36.5011
1.22814	-36.5013
1.23846	-36.5014
1.24879	-36.5014
1.24879	-36.5014
1.25475	-36.5014
1.26071	-36.5014
1.26667	-36.5015
1.27263	-36.5015
1.27859	-36.5016
1.28455	-36.5016
1.29052	-36.5017
1.29648	-36.5018
1.30244	-36.5018
1.3084	-36.5019
1.31436	-36.502
1.32032	-36.5021
1.32628	-36.5022
1.33225	-36.5023
1.33821	-36.5025
1.34417	-36.5026
1.35013	-36.5027
1.35609	-36.5028
1.36205	-36.5029
1.36801	-36.503
1.37397	-36.5031
1.37994	-36.5032
1.3859	-36.5033
1.39186	-36.5034
1.39782	-36.5034
1.40378	-36.5035
1.40974	-36.5035
1.4157	-36.5035
1.42166	-36.5035
1.42166	-36.5035
1.43359	-36.5037
1.44551	-36.5038
1.45743	-36.5039
1.46936	-36.5037
1.48128	-36.5035
1.4932	-36.5032
1.50512	-36.5029
1.51705	-36.5024
1.52897	-36.5019
1.54089	-36.5014
1.55281	-36.5008
1.56474	-36.5002
1.57666	-36.4996
1.58858	-36.499
1.6005	-36.4983
1.61243	-36.4977
1.62435	-36.497
1.63627	-36.4963
1.64819	-36.4957
1.66012	-36.495
1.67204	-36.4944
1.68396	-36.4938
1.69588	-36.4933
1.70781	-36.4928
1.71973	-36.4923
1.73165	-36.4919
1.74357	-36.4916
1.7555	-36.4914
1.76742	-36.4913
1.76742	-36.4913
1.7555	-36.4914
1.74357	-36.4915
1.73165	-36.4919
1.71973	-36.4923
1.70781	-36.4928
1.69588	-36.4933
1.68396	-36.4938
1.67204	-36.4944
1.66012	-36.495
1.64819	-36.4957
1.63627	-36.4963
1.62435	-36.497
1.61243	-36.4976
1.6005	-36.4983
1.58858	-36.4989
1.57666	-36.4996
1.56474	-36.5002
1.55281	-36.5008
1.54089	-36.5014
1.52897	-36.5019
1.51705	-36.5024
1.50512	-36.5028
1.4932	-36.5032
1.48128	-36.5035
1.46936	-36.5037
1.45743	-36.5038
1.44551	-36.5038
1.43359	-36.5037
1.42166	-36.5035
1.42166	-36.5035
1.4157	-36.5035
1.40974	-36.5035
1.40378	-36.5035
1.39782	-36.5034
1.39186	-36.5033
1.3859	-36.5033
1.37994	-36.5032
1.37397	-36.5031
1.36801	-36.503
1.36205	-36.5029
1.35609	-36.5028
1.35013	-36.5027
1.34417	-36.5025
1.33821	-36.5024
1.33225	-36.5023
1.32628	-36.5022
1.32032	-36.5021
1.31436	-36.502
1.3084	-36.5019
1.30244	-36.5018
1.29648	-36.5017
1.29052	-36.5017
1.28455	-36.5016
1.27859	-36.5015
1.27263	-36.5015
1.26667	-36.5015
1.26071	-36.5014
1.25475	-36.5014
1.24879	-36.5014
1.24879	-36.5014
1.23846	-36.5014
1.22814	-36.5013
1.21781	-36.5011
1.20749	-36.5009
1.19716	-36.5006
1.18684	-36.5003
1.17651	-36.4999
1.16619	-36.4995
1.15586	-36.4991
1.14553	-36.4986
1.13521	-36.4981
1.12488	-36.4976
1.11456	-36.4971
1.10423	-36.4966
1.09391	-36.496
1.08358	-36.4955
1.07326	-36.495
1.06293	-36.4945
1.05261	-36.494
1.04228	-36.4935
1.03196	-36.4931
1.02163	-36.4927
1.01131	-36.4924
1.00098	-36.4921
0.99066	-36.4918
0.98033	-36.4916
0.97001	-36.4915
0.95968	-36.4913
0.94935	-36.4913
0.94935	-36.4913
0.94483	-36.4913
0.9403	-36.4913
0.93577	-36.4913
0.93125	-36.4913
0.92672	-36.4913
0.92219	-36.4913
0.91766	-36.4913
0.91314	-36.4913
0.90861	-36.4913
0.90408	-36.4913
0.89955	-36.4913
0.89503	-36.4913
0.8905	-36.4913
0.88597	-36.4913
0.88145	-36.4913
0.87692	-36.4913
0.87239	-36.4913
0.86786	-36.4913
0.86334	-36.4913
0.85881	-36.4913
0.85428	-36.4913
0.84975	-36.4913
0.84523	-36.4913
0.8407	-36.4913
0.83617	-36.4913
0.83165	-36.4913
0.82712	-36.4913
0.82259	-36.4913
0.81806	-36.4913
0.81806	-36.4913
0.80614	-36.4914
0.79422	-36.4915
0.7823	-36.4919
0.77037	-36.4923
0.75845	-36.4928
0.74653	-36.4933
0.73461	-36.4938
0.72268	-36.4944
0.71076	-36.495
0.69884	-36.4957
0.68692	-36.4963
0.67499	-36.497
0.66307	-36.4976
0.65115	-36.4983
0.63923	-36.4989
0.6273	-36.4996
0.61538	-36.5002
0.60346	-36.5008
0.59154	-36.5014
0.57961	-36.5019
0.56769	-36.5024
0.55577	-36.5028
0.54385	-36.5032
0.53192	-36.5035
0.52	-36.5037
0.50808	-36.5038
0.49615	-36.5038
0.48423	-36.5037
0.47231	-36.5035
0.47231	-36.5035
0.46635	-36.5035
0.46039	-36.5035
0.45443	-36.5035
0.44846	-36.5034
0.4425	-36.5033
0.43654	-36.5033
0.43058	-36.5032
0.42462	-36.5031
0.41866	-36.503
0.4127	-36.5029
0.40674	-36.5028
0.40077	-36.5027
0.39481	-36.5025
0.38885	-36.5024
0.38289	-36.5023
0.37693	-36.5022
0.37097	-36.5021
0.36501	-36.502
0.35905	-36.5019
0.35308	-36.5018
0.34712	-36.5017
0.34116	-36.5017
0.3352	-36.5016
0.32924	-36.5015
0.32328	-36.5015
0.31732	-36.5015
0.31135	-36.5014
0.30539	-36.5014
0.29943	-36.5014
0.29943	-36.5014
0.28911	-36.5014
0.27878	-36.5013
0.26846	-36.5011
0.25813	-36.5009
0.24781	-36.5006
0.23748	-36.5003
0.22716	-36.4999
0.21683	-36.4995
0.2065	-36.4991
0.19618	-36.4986
0.18585	-36.4981
0.17553	-36.4976
0.1652	-36.4971
0.15488	-36.4966
0.14455	-36.496
0.13423	-36.4955
0.1239	-36.495
0.11358	-36.4945
0.10325	-36.494
0.09293	-36.4935
0.0826	-36.4931
0.07228	-36.4927
0.06195	-36.4924
0.05163	-36.4921
0.0413	-36.4918
0.03098	-36.4916
0.02065	-36.4915
0.01033	-36.4913
0	-36.4913
0	-36.4878
0.01033	-36.4878
0.02065	-36.4878
0.03098	-36.4879
0.0413	-36.488
0.05163	-36.4881
0.06195	-36.4881
0.07228	-36.4882
0.0826	-36.4883
0.09293	-36.4883
0.10325	-36.4883
0.11358	-36.4883
0.1239	-36.4883
0.13423	-36.4882
0.14455	-36.4882
0.15488	-36.4882
0.1652	-36.4881
0.17553	-36.4881
0.18585	-36.488
0.19618	-36.488
0.2065	-36.4879
0.21683	-36.4879
0.22716	-36.4878
0.23748	-36.4878
0.24781	-36.4877
0.25813	-36.4877
0.26846	-36.4877
0.27878	-36.4877
0.28911	-36.4877
0.29943	-36.4877
0.29943	-36.4877
0.30539	-36.4877
0.31135	-36.4877
0.31732	-36.4877
0.32328	-36.4877
0.32924	-36.4876
0.3352	-36.4876
0.34116	-36.4876
0.34712	-36.4876
0.35308	-36.4876
0.35905	-36.4876
0.36501	-36.4876
0.37097	-36.4876
0.37693	-36.4876
0.38289	-36.4875
0.38885	-36.4875
0.39481	-36.4875
0.40077	-36.4875
0.40674	-36.4875
0.4127	-36.4875
0.41866	-36.4875
0.42462	-36.4875
0.43058	-36.4875
0.43654	-36.4875
0.4425	-36.4875
0.44846	-36.4875
0.45443	-36.4875
0.46039	-36.4875
0.46635	-36.4875
0.47231	-36.4875
0.47231	-36.4875
0.48423	-36.4873
0.49615	-36.4872
0.50808	-36.4871
0.52	-36.4871
0.53192	-36.487
0.54385	-36.4869
0.55577	-36.4869
0.56769	-36.4869
0.57961	-36.4869
0.59154	-36.4869
0.60346	-36.4869
0.61538	-36.4869
0.6273	-36.487
0.63923	-36.487
0.65115	-36.4871
0.66307	-36.4871
0.67499	-36.4872
0.68692	-36.4873
0.69884	-36.4873
0.71076	-36.4874
0.72268	-36.4874
0.73461	-36.4875
0.74653	-36.4876
0.75845	-36.4876
0.77037	-36.4877
0.7823	-36.4877
0.79422	-36.4877
0.80614	-36.4878
0.81806	-36.4878
0.81806	-36.4878
0.82259	-36.4878
0.82712	-36.4878
0.83165	-36.4878
0.83617	-36.4878
0.8407	-36.4878
0.84523	-36.4878
0.84975	-36.4878
0.85428	-36.4878
0.85881	-36.4878
0.86334	-36.4878
0.86786	-36.4878
0.87239	-36.4878
0.87692	-36.4878
0.88145	-36.4878
0.88597	-36.4878
0.8905	-36.4878
0.89503	-36.4878
0.89955	-36.4878
0.90408	-36.4878
0.90861	-36.4878
0.91314	-36.4878
0.91766	-36.4878
0.92219	-36.4878
0.92672	-36.4878
0.93125	-36.4878
0.93577	-36.4878
0.9403	-36.4878
0.94483	-36.4878
0.94935	-36.4878
0.94935	-36.4878
0.95968	-36.4878
0.97001	-36.4878
0.98033	-36.4879
0.99066	-36.488
1.00098	-36.4881
1.01131	-36.4881
1.02163	-36.4882
1.03196	-36.4883
1.04228	-36.4883
1.05261	-36.4883
1.06293	-36.4883
1.07326	-36.4883
1.08358	-36.4882
1.09391	-36.4882
1.10423	-36.4882
1.11456	-36.4881
1.12488	-36.4881
1.13521	-36.488
1.14553	-36.488
1.15586	-36.4879
1.16619	-36.4879
1.17651	-36.4878
1.18684	-36.4878
1.19716	-36.4877
1.20749	-36.4877
1.21781	-36.4877
1.22814	-36.4877
1.23846	-36.4877
1.24879	-36.4877
1.24879	-36.4877
1.25475	-36.4877
1.26071	-36.4877
1.26667	-36.4877
1.27263	-36.4877
1.27859	-36.4876
1.28455	-36.4876
1.29052	-36.4876
1.29648	-36.4876
1.30244	-36.4876
1.3084	-36.4876
1.31436	-36.4876
1.32032	-36.4876
1.32628	-36.4876
1.33225	-36.4875
1.33821	-36.4875
1.34417	-36.4875
1.35013	-36.4875
1.35609	-36.4875
1.36205	-36.4875
1.36801	-36.4875
1.37397	-36.4875
1.37994	-36.4875
1.3859	-36.4875
1.39186	-36.4875
1.39782	-36.4875
1.40378	-36.4875
1.40974	-36.4875
1.4157	-36.4875
1.42166	-36.4875
1.42166	-36.4875
1.43359	-36.4873
1.44551	-36.4872
1.45743	-36.4871
1.46936	-36.4871
1.48128	-36.487
1.4932	-36.4869
1.50512	-36.4869
1.51705	-36.4869
1.52897	-36.4869
1.54089	-36.4869
1.55281	-36.4869
1.56474	-36.4869
1.57666	-36.487
1.58858	-36.487
1.6005	-36.4871
1.61243	-36.4871
1.62435	-36.4872
1.63627	-36.4873
1.64819	-36.4873
1.66012	-36.4874
1.67204	-36.4874
1.68396	-36.4875
1.69588	-36.4876
1.70781	-36.4876
1.71973	-36.4877
1.73165	-36.4877
1.74357	-36.4877
1.7555	-36.4878
1.76742	-36.4878
1.76742	-36.4877
1.7555	-36.4877
1.74357	-36.4877
1.73165	-36.4877
1.71973	-36.4877
1.70781	-36.4876
1.69588	-36.4875
1.68396	-36.4875
1.67204	-36.4874
1.66012	-36.4874
1.64819	-36.4873
1.63627	-36.4872
1.62435	-36.4872
1.61243	-36.4871
1.6005	-36.4871
1.58858	-36.487
1.57666	-36.487
1.56474	-36.4869
1.55281	-36.4869
1.54089	-36.4869
1.52897	-36.4869
1.51705	-36.4869
1.50512	-36.4869
1.4932	-36.4869
1.48128	-36.487
1.46936	-36.487
1.45743	-36.4871
1.44551	-36.4872
1.43359	-36.4873
1.42166	-36.4874
1.42166	-36.4874
1.4157	-36.4874
1.40974	-36.4874
1.40378	-36.4874
1.39782	-36.4874
1.39186	-36.4875
1.3859	-36.4875
1.37994	-36.4875
1.37397	-36.4875
1.36801	-36.4875
1.36205	-36.4875
1.35609	-36.4875
1.35013	-36.4875
1.34417	-36.4875
1.33821	-36.4875
1.33225	-36.4875
1.32628	-36.4876
1.32032	-36.4876
1.31436	-36.4876
1.3084	-36.4876
1.30244	-36.4876
1.29648	-36.4876
1.29052	-36.4876
1.28455	-36.4876
1.27859	-36.4876
1.27263	-36.4876
1.26667	-36.4877
1.26071	-36.4877
1.25475	-36.4877
1.24879	-36.4877
1.24879	-36.4877
1.23846	-36.4877
1.22814	-36.4877
1.21781	-36.4877
1.20749	-36.4877
1.19716	-36.4877
1.18684	-36.4878
1.17651	-36.4878
1.16619	-36.4879
1.15586	-36.4879
1.14553	-36.4879
1.13521	-36.488
1.12488	-36.4881
1.11456	-36.4881
1.10423	-36.4881
1.09391	-36.4882
1.08358	-36.4882
1.07326	-36.4883
1.06293	-36.4883
1.05261	-36.4883
1.04228	-36.4883
1.03196	-36.4882
1.02163	-36.4882
1.01131	-36.4881
1.00098	-36.4881
0.99066	-36.488
0.98033	-36.4879
0.97001	-36.4878
0.95968	-36.4878
0.94935	-36.4877
0.94935	-36.4877
0.94483	-36.4877
0.9403	-36.4877
0.93577	-36.4877
0.93125	-36.4877
0.92672	-36.4877
0.92219	-36.4877
0.91766	-36.4877
0.91314	-36.4877
0.90861	-36.4877
0.90408	-36.4877
0.89955	-36.4877
0.89503	-36.4877
0.8905	-36.4877
0.88597	-36.4877
0.88145	-36.4877
0.87692	-36.4877
0.87239	-36.4877
0.86786	-36.4877
[truncated: 149,201 more rows]

[truncated: 6 more sheets: Fig. 4g, Fig.4h, Fig.5a, Fig.5b, Fig.5c, Fig.5d]
